# Supplementary material for: A scoping review on the conduct and reporting of scoping reviews
Source: BMC Med Res Methodol. 2016 Feb 9;16:15. doi: 10.1186/s12874-016-0116-4 (PMC4746911; doi:10.1186/s12874-016-0116-4)
Supplement: Additional file 2: — Data for all included studies in the scoping review of scoping reviews. This includes all of the data that were abstracted and verified from the included studies. (XLSX 1.26 MB) [file 12874_2016_116_MOESM2_ESM.xlsx]

## Sheet: Study Characteristics
			Study Characteristics
DA1	DA2	Ref ID	First Author	Year	Country	Journal name	Target audience(s)	Funding	Funding Source	Funding Categorized	Comments
CW	KW	242295	Hagell	1999	UK	NHS Centre for Reviews and Dissemination, University of York	consumers of health care services, policy makers (key decision makers in the NHS), researchers	Yes	the NHS Executive and the Health Departments of Scotland, Wales and Northern Ireland; a contribution to the Centre is also made by the University of York. High Security Psychiatric Services Commissioning Board.	Publicly sponsored	no details of L1 or L2 screening found; a footnote states that a relevant study has been published since the authors started writing, but says the info is NOT included.
CW	KW	242296	Jepson	2001	UK	NHS Centre for Reviews and Dissemination, University of York	consumers of health care services, policy makers (key decision makers in the NHS), researchers	Yes	the NHS Executive and the Health Departments of Wales and Northern Ireland;	Publicly sponsored	44 studies included (36 completed systematic reviews and 8 protocols). Authors suggest areas for systematic reviews but NOT as a next step after the scoping review
CW	KW	242300	Giraud-Saunders	2010	UK	Foundation for people with learning disabilities	general public, learning disabilities community, policy makers	Not reported	NA	Funding not reported	authors mention that the studies are limited by geographical location (Engand); name of 'scoping synthesis method' from title (it's not mentioned in the methods section)
CW	KW	242304	Aarts	2012	The Netherlands	Human Reproduction Update	developers of health care websites, fertility researchers, researchers	Yes	the Department of Obstetrics and Gynaecology of the Radboud University Nijmegen Medical Centre, The Netherlands	Publicly sponsored
CW	KW	242308	Abbott	2013	USA	Yearb Med Inform	researchers, Telehealth and eHealth users	Not reported	NA	Funding not reported	authors conducted content analysis but don't describe on what kinds of papers (but can't all be qualitative because many systematic reviews were included); regarding implications for policy and practice: “As the toll of NCDs (non-communicable diseases) rises around the world, there is opportunity to develop... ... eH interventions in the battle against NCD...”
CW	KW	242309	Abraham	2010	Switzerland	Int J Public Health	health and well-being promoters and policy-makers, researchers, policy planners, urban planners	Yes	This literature review was partly funded by the Swiss Foundation for Landscape Conservation, the Swiss Society of Doctors for the Environment, the Swiss Federal Office of Public Health, and the Swiss Federal Office for the Environment.	Publicly sponsored	Chart of included studies (table 2) is an "extract of the reviewed studies" (does that mean it is a subset or it was extracted?) "Results were structured thematically" - but all types of studies therefore NO to 'formal qualitative analysis' question.
CW	KW	242310	Adams	2007	UK	American Journal of Health Promotion	researchers, practioners, population health researchers	Not reported	NA	Funding not reported	Published studies only
CW	KW	242313	Affoo	2013	Canada	J Am Geriatr Soc	Alzheimer's and dementia patients and physicians; healthcare providers; neurologists; researchers	Yes	Western University Graduate Thesis Research Award (RHA) and Ontario Ministry of Health and Long-Term Care Career Scientist Award (REM).	Publicly sponsored	synthesis method taken from title (not mentioned in methods section) Not sure about L1 screening - no info in article, only flow chart. Regarding 'pre-defined categories to extract data': "Results were categorized and analyzed according to topics identified post hoc"
CW	KW	242314	Afzal	2013	Republic of Korea	International Journal of Health Services,	population health researchers; policy makers	Yes	This study was conducted with an award of the Canadian Public Health Research Information Network to Ted Schrecker. The research leading to these results has received funding from the European Community’s Seventh Framework Programme (FP7/2007-2013) under grant agreement number 278173 (SOPHIE project)	Publicly sponsored	L2 not done- all articles that passed L1 were included. Limited geographically. Regarding implications for policy/practice: "Rather than redesigning Ontario’s labor market arrangements to be more flexible and secure, the need is to ensure that the impact of negative determinants of health is minimized, while recognizing that this may mean increasing rather than reducing welfare generosity levels …
CW	KW	242315	Agomo	2012	UK	Journal of Pharmaceutical Health Services Research	public health professionals, pharmacists, researchers	No	NA	Non-sponsored	Assuming only one reviewer since only one author and no mention of others. Author did thematic analysis on all included studies (all types)
CW	KW	242316	Ahmed	2014	Bangladesh	BMC Health Services Research	eHealth researchers; healthcare professionals; researchers	Yes	the Institute of Development Studies (IDS) at University of Sussex UK	Publicly sponsored	name of synthesis method from title. Thematic analysis done on all info gathered. Info gathered seems to include studies on the health initiatives and the health initiatives themselves. Regarding future sytematic review, author states in intro that this work: "can also act as a prelude to future systematic reviews in this field"
CW	KW	242318	Alam	2012	UK	Health and Social Care in the Community	healthcare policy makers, practitioners, researchers	Yes	the Greater Manchester Collaboration for Leadership in Applied Health Research and Care (CLAHRC), Health Care Services Research Theme	Publicly sponsored	thematic analysis done on all studies (includes 6 qualitative and 1 RCT); regarding evidence gaps: although the authors say “we used this opportunity to identify gaps in research knowledge”, all they report is “There is a clear lack of research on access to health care for Bangladeshi patients with diabetes” and don't discuss specific gaps.
CW	KW	242322	Algilani	2014	Sweden	Journal of Multidisciplinary Healthcare	geriatric professionals; researchers	Yes	the Knowledge foundation (grant ref: 20110225) and the Olle Engkvist Byggmästare foundation (grant approved for investigating the importance of nutrition and physical activity among older persons) as well as the Faculty of Medicine at Örebro University	Publicly sponsored	Search limited to Western countries, did thematic analysis on both qualitative and quantitative studies
CW	KW	242327	Allen-Scott	2014	Canada	Int J Public Health	policy makers , researchers; public health professionals	Yes	L.K. Allen-Scott is funded by the Vanier Canada Graduate Scholarships for her PhD dissertation. L. McIntyre holds a Canadian Institutes for Health Research Chair in Gender and Health	Publicly sponsored	figure 2 is a concept map, which I considered a 'graphical format'; regarding 'formal qualitative analysis: “The extracted data from the primary sources was converted into a display according to particular subgroups... ...To achieve this an adapted form of thematic analysis (Burnard 1992) was utilized” L1 info inferred from 'limitations'
CW	KW	242334	Aminzadeh	2012	Canada	CANADIAN GERIATRICS JOURNAL,	geriatric policy makers, researchers	Yes	the RGPEO.	Publicly sponsored	For a more thorough description of the methods, see the Regional Geriatric Program of Eastern Ontario’s report titled “A Scoping Interpretive Review of Literature on Perspectives and Practices of Primary Care Physicians Vis-à-vis Diagnosis and Management of Community Living Older Persons with Dementia” available at http://www.cgjonline.ca/cgj/templates/ images/RGPEOFullReport.pdf
CW	KW	242335	Anaby	2013	Canada	Disability and Rehabilitation	childhood disability professionals; policy makers, researchers	Yes	We would like to acknowledge the following support during this study: C. Hand was supported by a Canadian Institutes of Health Research Doctoral Award; M. Law holds the John and Margaret Chair in Childhood Disability Research at McMaster University	Publicly sponsored	funding for lead author not reported; pre-defined data groupings from previous research
CW		242336	Anderson	2008	UK	Health Research Policy and Systems		Not reported	NA	Funding not reported	Guideline/development paper: RefID # 242336 is not an application of scoping review methods but a discussion of scoping reviews - TO BE ABSTRACTED INTERNALLY
CW	KW	242338	Anema	2013	Canada	Curr HIV/AIDS Rep	HIV/AIDS policy makers, researchers; healthcare professionals	Yes	Drs. Robert S. Hogg and David Moore are supported by the US National Institutes of Health (NIH) (R01-DA031055-01A1) and the Canadian Institutes of Health Research (CIHR) (107544). Dr. Julio S.G.Montaner is supported by the British ColumbiaMinistry of Health, National Institute of Drug Abuse (NIDA) (DP1-DA026182) and CIHR. Dr. Montaner has received financial support fromthe International AIDS Soci…	Publicly sponsored	funding for lead author not reported; pre-defined data groupings from previous research
CW	KW	242341	Antao	2013	Canada	Work	healthcare professionals; policy makers, researchers	Not reported	NA	Funding not reported	authors applied a relevancy rating (1-5) to articles and only included those being rated 4 or 5.
CW	KW	242345	Archambault	2014	Canada	Open Medicine	healthcare, diabetes researchers	Yes	Cyril Archambault is supported by the Dr. Clarke K. McLeod Memorial Scholarship, funded through the McGill University Research Bursary Program. Kristian Filion is supported by a Canadian Institutes of Health Research New Investigator award and a Young Investigator Establishment award from the Fonds de recherche du Québec – Santé	Publicly sponsored	regarding the search: "Using the etiology search filters (“hedges”) developed by the Health Information Research Unit at McMaster University, we further restricted our search to observational studies by applying the filter that achieved the best balance of specificity and sensitivity"; When necessary, we contacted the authors of included studies to resolve ambiguities and obtain additional inform…
CW	KW	242346	Archambault	2013	Canada	Journal of Medical Internet Research	health care stakeholders	Yes	Canadian Institutes for Health Research Knowledge Synthesis Grant (FRN 116632); a Fonds de recherche du Québec—Santé career scientist award (24856); a Fonds de Recherche du Québec—Santé, Establishment of young researchers—Juniors 1 Grant (24856); and a research grant from the Centre de santé et services sociaux Alphonse-Desjardins (CHAU de Lévis	Publicly sponsored	name of synthesis method from title.
CW	KW	242348	Archer	2011	Canada	J Am Med Inform Assoc	healthcare professionals; researchers	Yes	by a grant from the Canadian Institutes for Health Research	Publicly sponsored	Chart of included studies (table 2) is an "extract of the reviewed studies" (does that mean it is a subset or it was extracted?) "Results were structured thematically" - but all types of studies therefore NO to 'formal qualitative analysis' question.
CW	KW	242351	Arksey	2003	UK	Health and Social Care in the Community	mental health professionals; researchers	Yes	This paper is based on a study funded by a grant from the UK NHS SDO Research and Development Programme	Publicly sponsored	“There were two complementary strands to the scoping study, a literature review and a consultation exercise.” - it seems that the consultation exercise was done after the 'lit review' (which we now think of as stages 1-5); Fuller details of the methods adopted can be found in Arksey et al. (2002); two reviewers did screening but it doesn't say 'independently'.; although no quality appraisal done,…
CW		242352	Arksey	2005	UK	Int. J. Social Research Methodology	NA	Yes	This paper is based on a study funded by a grant from the UK NHS Service Delivery & Organization (SDO) Research and Development Programme	Publicly sponsored	Development paper - (Arksey and O'Malley 2005) There is some abstractable info, but mostly it is a methodological guideline - TO BE ABSTRACTED INTERNALLY
CW	KW	242355	Armstrong	2013	Australia	Implementation Science	policy makers; public health workers	Yes	National Health and Medical Research Council	Publicly sponsored	this paper has 4 parts: part 1(a) is the scoping review and its description is very brief
CW	KW	242357	Asano	2014	Canada	Int J MS Care.	clinicians, researchers; Multiple sclerosis specialists	Yes	National Multiple Sclerosis Society postdoctoral training grant.	Publicly sponsored	authors did effect size or Odds ratio on individual studies that were included; regarding implications for policy/practice: authors briefly describe what was done in 3 studies and say they were successful in a box titles 'practice points'; authors state that there were no limits regarding study design, but it seems from the text that they excluded unless it was primary research.
CW	KW	242358	Ashcroft	2014	Canada	CanJPsychiatry	mental health professionals and clinicians, researchers	Yes	postdoctoral fellowship, funded through the Social Aetiology of Mental Illness Training Program at the Centre for Addiction and Mental Health	Publicly sponsored
CW	KW	242361	Atkinson	2010	UK	Local Government Association Report, National Foundation for Educational Research	education policy makers, researchers	Yes	Local Government Association	Publicly sponsored	no details given on L1, L2 or DA - however, only one author for this paper (assume not done in duplicate?)
CW	KW	242366	Babinec	2010	Canada	International Journal of Pharmacy Practice	pharmicists; researchers	Yes	This paper was made possible by a Population Health Investigator award from the Alberta Heritage Foundation for Medical Research (AHFMR) to MJR and a New Investigator in Societal and Cultural Dimensions of HealthAward from the Canadian Institutes of Health Research to MJR.	Publicly sponsored	no mention of funding for lead author; it appears that the authors did L2 and DA in one step by completing a 6 question form for each study (Figure 1); assumed integrated KT due to "We thank Neil Drummond for the insights provided on this topic in face-toface and e-mail discussion" in acknowledgements
CW	KW	242369	Bagaria	2009	UK	Prehospital and Disaster Medicine	healthcare professionals; hospital administrators; policy makers, researchers	Not reported	Although no mention of funding, authors did state: " This is a document of the World Health Organization. Prehospital and Disaster Medicine was granted permission to use this work"	Publicly sponsored
CW	KW	242370	Bagnall	2004	UK	NHS Centre for Reviews and Dissemination, University of York	healthcare policy makers, researchers	Yes	the NHS Executive and the Health Departments of Wales and Northern Ireland	Publicly sponsored	Regarding L1 screening: "An initial investigation of the results of the searches identified a number of categories into which the records could be sorted. The first 2414 titles and (where available) abstracts were categorised by two reviewers independently and differences were resolved by discussion. The two reviewers held detailed discussions of the first 400 of these records before proceeding t…
CW	KW	242376	Bamm	2013	Canada	Perspectives in Rehabilitation	healthcare practitioners, researchers	Yes	The first author is supported by the Frederick Banting and Charles Best Canada Graduate Scholarships – Doctoral Award, Canadian Institutes of Health Research (CIHR).	Publicly sponsored
CW	KW	242377	Banner	2010	Canada	CJNR	healthcare policy makers, researchers; nurses	Not reported	NA	Funding not reported	all included articles were from peer-reviewed journals; regarding L1, authors state "consisted of a focused search and review of the titles and (where necessary) abstracts"
CW	KW	242379	Barbic	2013	Canada	Archives of Physical Medicine and Rehabilitation	policy makers, researchers; rehabilitation professionals; mental health professionals	Yes	Supported by the Heart and Stroke Foundation of Canada (grant no. FD1568).	Publicly sponsored	"We identified all relevant studies regardless of publication status (published, unpublished, in press, in progress).". Authors stated: "No behavioral intervention studies were found that specifically targeted emotional vitality" - would that be considered a 'gap'? Re: end-of-grant KT: 25 professionals participated in a Delphi technique to provide additional information used in discussion- this w…
CW	KW	242383	Bassi	2013	Canada	J Am Med Inform Assoc	health information services professionals; researchers	Yes	Funding support for this work was provided by the Canadian Institutes of Health Research and Canada Health Infoway through the Applied Chair in eHealth award (200807ACH-190336).	Publicly sponsored	name of synthesis method' taken from title not methods section; additional info on search given in on-line sources (could not find)
CW	KW	242384	Bassi	2010	Canada	The Annals of Pharmacotherapy	policy makers, programmers	Yes	Funding support for this review was provided by the Canadian Institutes for Health Research, Canada Health Infoway, and the College of Pharmacists of British Columbia	Publicly sponsored	name of synthesis method taken from title not methods section
CW	KW	242389	Bell	2011	Australia	The International Journal of Tuberculosis and Lung Disease	researchers; clinicians	No	This review was undertaken as part of the principal author’s doctoral work, and has not received funding from any outside source. The Faculty of Pharmacy, University of Sydney, is acknowledged for providing infrastructure support for the PhD Candidature	Non-sponsored	Note: authors claim "Studies were excluded if they did not meet the above criteria or if research methods did not include a direct survey or interview of providers", however authors refer to review articles also - therefore, unclear on what types of studies were included.
CW	KW	242393	Bender	2012	Canada	CJNR	policy makers, researchers; mental health professionals; clinicians	Not reported	NA	Funding not reported	although there are date limits, the authors went back to 1960 as a start date
CW	KW	242401	Bennett	2012	Canada	Occup. Ther. Int.	policy makers, researchers; occupational therapists	Not reported	NA	Funding not reported	authors 'electronically' (not hand) searched select journals. L2 screening details unclear (certainly some full texts were read to decide on inclusion/exclusion - but it seems that maybe authors based decision on abstracts/titles)
CW	KW	242403	Bernardin	2013	Canada	Canadian Journal of Occupational Therapy	policy makers, practitioners, researchers; occupational therapists	No	No funding was received in support of this work.	Non-sponsored	Regarding study designs: "Various study designs were included, such as randomized controlled trials (RCTs), pre-post studies, one case series, and qualitative studies. Descriptive articles were also included because they provided an in-depth summary of intervention content. Literature reviews and single case studies were excluded." Data abstraction was iteratively done.
pilot	PR	242404	Bernardo	2013	US	Journal of Medical Internet Research	Policy-makers from the CDC	Yes	Centers for Disease Control and Prevention (workshop)	Publicly sponsored
CW	KW	242410	Bertelli	2013	Italy	ADVANCES IN MENTAL HEALTH AND INTELLECTUAL DISABILITIES	researchers; autism spectrum disorders professionals	Not reported	NA	Funding not reported	Regarding recommendations for future research -is this specific enough??: "Although the international scientific community shows increasing interest on QoL and other person-centred measures in psychopharmacological practice, in respect to ASD considerable research efforts are needed to make these measures applicable and their usefulness actually proved. Since the important implications that QoL a…
pilot	PR	242415	Birnbaum	2012	Canada	Childhood	researchers, policy-makers, parents, legal, mental health professionals, social workers,	Yes	Social Sciences and Humanities Research Council of Canada	Publicly sponsored
CW	KW	242416	Bish	2012	Australia	Contemporary Nursing Leadership Issues	policy makers, researchers; nurses	No	This research received no specific grant from any funding agency in the public, commercial, or not-for-profit sectors	Non-sponsored	limit regarding study selection:authors required that it be published in a peer reviewed publication. Regarding future systematic review: authors state that the article"...aims to provide a beginning point for a more comprehensive review of literature relating to rural nurse leadership"
CW	KW	242418	Bisht	2012	India	Globalization and Health	social sciences researchers	Yes	The Economic and Social Research Council (UK) for funding support to Dr Bisht’s fellowship; RES-075-25-0015 India’s Challenge in a Globalizing Healthcare Economy: Social Science Directions	Publicly sponsored
CW	KW	242425	Bogo	2014	Canada	Journal of Public Child Welfare,	child welfare professionals, social workers; researchers	Yes	This research was supported by the Competency for Professional Practice Initiative, Factor-Inwentash Faculty of Social Work, University of Toronto	Publicly sponsored	search details available from author
CW	KW	242430	Borkhoff	2011	Canada	Arthritis Care & Research	researchers; healthcare professionals	Not reported	NA	Funding not reported	Regarding policy/practice recommendations, authors state: "Population-level interventions, such as mass media campaigns that prime the population, could augment the effectiveness of promising provider- and system-level interventions" Is that specific enough?; Unsure about thematic analysis-I said 'no' because the reporting seemed just to be what the included studies were looking at, however one c…
CW	KW	242431	Borschmann	2014	UK	Die Psychiatrie	policy makers, researchers, mental health professionals	Yes	Last author (R. C. Henderson) is supported by a grant to Time to Change from the Government Department of Health in England and Comic Relief - no other funding mentioned	Publicly sponsored	name of synthesis method from title (it's not mentioned in the methods); authors looked at number of countries not studies
CW	KW	242432	Borthwick	2009	UK	Health and Social Care in the Community	policy makers, researchers; hospital administrators	Yes	This paper is based on a study commissioned by PRT and funded by a donation from GlaxoSmithKline.	Industry-sponsored	authors did a 'scoping review' and a 'mapping exercise' which comprise 'a scoping study'. Mapping Review: The mapping exercise gathered information about existing and planned work being undertaken by PRTC centres to support carers at the time of hospital discharge. It was intended to inform the commissioners about the range of services being offered by their centres at this time and ascertain any…
CW	KW	242433	Boström	2012	Sweden	JAMDA	researchers; knowledge translation researchers	Yes	The postdoctoral fellowships of the first two authors were supported by the Canadian Institutes of Health Research, CapitalCare Foundation (AMB), the Alberta Heritage Foundation for Medical Research, and the Faculty of Nursing at the University of Alberta. The last author holds a Canada Research Chair funded by the Canadian Institutes of Health Research and the Faculty of Nursing, University of A…	Publicly sponsored	Regarding search strategy, the authors stated: "We searched for systematic reviews and meta-analyses because these reviews summarize the “state of the science” and enabled us to efficiently identify primary research studies pertaining to KT and the care of older adults". They first searched for secondary research to efficiently find primary research, which is what they were ultimately looking for…
CW	KW	242434	Bottorff	2011	Canada	International Journal for Equity in Health	researchers	Yes	This research was supported through funding from the Canadian Institutes of Health Research (Institute of Gender and Health) for the Investigating Tobacco and Gender (iTAG) project (Grant #GTA-92065) as well as career support for Dr Oliffe in the form of a Canadian Institutes of Health Research new investigator award and Michael Smith Foundation for Health Research scholar award	Publicly sponsored
CW	KW	242440	Brañas	2000	UK	Health Technology Assessment	policy makers, researchers, clinicians	Yes	This report was commissioned by the NHS R&D Health Technology Assessment programme on behalf of NICE. It was produced by the West Midlands development and Evaluation Service.	Publicly sponsored	meta-analysis was done as part of the systematic review part of this study.
CW	KW	242441	Brandt	2014	USA	J Interprof Care	policy makers, researchers, healthcare professionals	Yes	This work was produced at the National Center for Interprofessional Practice and Education, which is supported by a Health Resources and Services Administration Cooperative Agreement Award No. UE5HP25067. In addition, the Josiah Macy Jr. Foundation, the Robert Wood Johnson Foundation (RWJF), the Gordon and Betty Moore Foundation and the John A Hartford Foundation have collectively committed up to…	Publicly sponsored	Regarding policy/practice: "For 40 years, the promise of ICP/IPE has inspired a small group of researchers, health professions educators and clinical practitioners. It is time to call the question of the extent to which ICP/IPE may help catalyze a major transformation of the US healthcare system" Is that specific enough?
CW	KW	242446	Brennan	2013	UK	International Journal for Quality in Health Care	researchers; healthcare professionals	Yes	This work was supported by a research initiation funding award from the Foundation for the Sociology of Health and Illness	Publicly sponsored	The authors would like to acknowledge the advice provided by Andrew Booth on the role of systematic mapping reviews; Regarding search strategy: "To reduce human error and bias, and increase transparency, the first 10% of included abstracts were then double screened by N.B. and R.B. [12]. The remaining titles and abstracts (90%) were divided equally and assessed independently by the same two revie…
CW	KW	242447	Brennan	2014	Ireland	Journal of Psychoactive Drugs,	policy makers, researchers; pharmacologists	Not reported	NA	Funding not reported
CW	KW	242453	Brien	2014	Canada	Healthcare Policy	healthcare policy makers, researchers	Yes	This study was supported by funding from the Health Council of Canada; the authors developed two websites as a result of the study which are for researchers and policy makers to determine what gaps exist, help with policy decisions and direct future research.	Publicly sponsored	data represented by figures (which may not technically be graphs)
CW	KW	242454	Brien	2010	Canada	Implementation Science	policy makers, researchers, health system professionals	Yes	Dr. Brien is supported by a Post-doctoral Fellowship Award from the Alberta Heritage Foundation for Medical Research. Dr. Ghali is supported by a Canada Research Chair in Health Services Research, and by a Senior Health Scholar Award from the Alberta Heritage Foundation for Medical Research. This research was funded by a grant from the Canadian Institutes of Health Research and support from the C…	Publicly sponsored	Methodological discussion as well as abstractable data. Some data presented in a visual way - considered a graph? Regarding EXEMPLARY: this one is probably worth looking at EVEN though they weren't very explicit about L1, L2 and data extraction (a lot of discussion regarding methodology). Regarding systematic review, authors state: "We have also made the catalogued literature database available t…
CW	KW	242463	Brouwers	2011	Canada	Implementation Science	policy makers, researchers; healthcare administrators	Yes	The project was funded by the Ontario Ministry of Health through Cancer Care Ontario.	Publicly sponsored	Katherine: I'm not sure this article should be included, as it's a systematic review paper with only a mention of an initial scoping review - please confirm
CW	KW	242467	Broyles	2013	USA	Journal of Addictions Nursing	policy makers, nurses, addictions workers	Yes	Dr. Broyles is currently supported by a Career Development Award (CDA 10Y014) from theHealth Services Research&Development Service of theU.S. Department of Veterans Affairs. Authors state in the review: "The project was not supported by an individual funding source."	Publicly sponsored	discusses methodology
CW	KW	242469	Bryden	2013	UK	Health Policy	policy makers, public health professionals	Yes	This work was supported by the Policy Research Programme of the Department of Health. The authors are members of the Policy Innovation Research Unit (PIRU, http://www.piru.ac.uk/) at the London School of Hygiene and Tropical Medicine; this Unit is funded by the Policy Research Programme to conduct an evaluation of the Responsibility Deal.	Publicly sponsored	Full details of the search strategy are available from the authors. About L1 and L2, authors only said "The relevant studies were identified by two reviewers applying explicit inclusion criteria and agreed definitions.". Regarding systematic reviews, authors stated: "If properly implemented and monitored, voluntary agreements can be effective and businesses can help to achieve public policy aims,…
CW	KW	242470	Bryson-Campbell	2013	Canada	Work	practitioners, researchers, head/brain injury professionals, occupational therapists	Not reported	NA	Funding not reported	Although grey lit was searched, authors included only: "Published peer reviewed articles and doctoral dissertations were included"
CW	KW	242477	Burns	2014	Canada	EcoHealth	policy makers, researchers, aquaculture professionals; health professionals	Not reported	NA	Funding not reported	Regarding future research: "Gender equality is considered in a small proportion of publications; therefore, efforts are required to bring a gender perspective to future research projects" (is that specific enough?)
CW	KW	242480	B Ü S C H E R	2014	UK	Journal of Psychiatric and Mental Health Nursing,	mental health professionals, nurses, researchers	Not reported	NA	Funding not reported	Although grey lit was searched, authors included only peer reviewed articles. Regarding 'gaps', authors stated: " only one of these studies was conducted in the UK indicating the lack of attention this issue has received in this country ". Some aspects of the abstract don't match the written body of the article - hand searching of articles?, pre-defined inclusion criteria? the article reads diffe…
WZ	MK	242483	Byrne	2013	UK	Journal of Research in Special Education Needs	Researchers	Not reported	NA	Funding not reported
WZ	MK	242486	Cameron	2008	Canada	Stroke	Researchers	Not reported	NA	Funding not reported
WZ	MK	242492	Carrier	2010	Canada	Australian Occupational Therapu Journal	Researchers, clinicians	Not reported	NA	Funding not reported
WZ	MK	242497	Casey	2013	Canada	Jorunal of Obesity	Researchers	Not reported	NA	Funding not reported
WZ	MK	242498	Casey	2013	Canada	Disability and Health Journal	Researchers	Not reported	NA	Funding not reported
WZ	JPS	242501	Catts	2010	Australia	Australian and New Zealand Journal of Psychiatry	Researchers	Not reported	NA	Funding not reported	This paper has a unique methodology, where the focus was on building a conceptual framework on search strategy. Very poorly written and reported. Not a lot of details beyond lit search.
WZ	JPS	242504	Challen	2011	UK	Emerg Med J	Researchers, clinical decision-makers	Yes	Medical Research Council PhD studentship	Publicly sponsored
WZ	JPS	242505	Challen	2012	UK	BMC Public Health	Researchers, decision-makers	Yes	NIHR Service Delivery and Organisation (NIHR SDO) programme - National Institute for Health Research Evaluations, Trials and Studies Coordinating Centre (NETSCC)	Publicly sponsored
WZ	JPS	242510	Chambers	2014	Canada	AIDs behaviours	community-based organizations, health system managers and policymakers, healthcare providers, researchers, and patients	Yes	CIHR, Ontario HIV Treatment Network	Publicly sponsored
WZ	JPS	242516	Cheung	2013	Canada	Journal of Nutrition in Gerontology and Geriatrics	clinicians, clinical decision-makers	Not reported	NA	Funding not reported
WZ	JPS	242518	Cho	2013	Canada	Global Journal of Health Science	Global Health innovators, researchers	Not reported	NA	Funding not reported
WZ	JPS	242519	Chretien	2014	US	PLOS one	researchers, public health decision-makers, hospital resource managers	Not reported	NA	Funding not reported
WZ	JPS	242523	Churchill	2011	Canada	Journal of Pediatric Surgery	clinicians, clinical decision-makers	Not reported	NA	Funding not reported	conflicting remarks about Quality Appraisal. The authors state that this scoping review did not include a quality appraisal of included literature, but they did assess the Level of Evidence of each article using the Oxford hierarchy of evidence tables. Perhaps I'm not clear on this!? JPS
WZ	JPS	242529	Cleaver	2014	UK	International Emergency Nursing	clinicans, clinical decision-makers	Not reported	NA	Funding not reported
WZ	JPS	242530	Cleaver	2014	Canada	Disability and Rehabilitation	decision-makers, researchers	Yes	CIHR	Publicly sponsored
WZ	JPS	242537	Coad	2008	UK	Journal of Advanced Nursing	policy-makers, government authority	Yes	Birmingham & Black Country Strategic Health Authority, West Midlands, UK	Publicly sponsored
WZ	JPS	242538	Cobban	2012	Canada	NA - disseratation	healthcare providers	Not reported	NA	Funding not reported
WZ	JPS	242542	Coe	2014	Canada	Journal of Applied Animal Welfare Science	researchers, policy makers	Yes	Nestlé Purina PetCare Canada	Industry-sponsored
WZ	JPS	242543	Cogan	2014	US	OTJR: Occupation, Participation and Health	occupational therapists, researchers	Not reported	NA	Funding not reported
WZ	JPS	242551	Colquhoun	2010	Canada	Canadian Journal of Occupational Therapy	researchers	Yes	CIHR	Publicly sponsored
WZ	JPS	242552	Constand	2014	Canada	Disability and Rehabilitation	healthcare providers, researchers	Not reported	NA	Funding not reported
WZ	JPS	242553	Constand	2014	Canada	BMC Health Services Research	healthcare providers, researchers	Not reported	NA	Funding not reported
WZ	JPS	242560	Constantino	2014	Italy	PLOS one	Medical community, researchers	No	NA	Non-sponsored
WZ	JPS	242562	Courtenay	2014	UK	Journal of Interprofessional Care	heathcare providers (human and veterinary), healthcare, veterinary, environmental researchers, Interprofessional education researchers	Not reported	NA	Funding not reported
WZ	JPS	242563	Courtenay	2013	UK	Human Resources for Health	researchers, human resource practitioners and managers	Not reported	NA	Funding not reported
WZ	JPS	242569	Craig	2012	USA	The American Journal of Occupational Therapy	researchers, allied healthcare providers	Not reported	NA	Funding not reported
WZ	JPS	242571	Cramm	2013	Canada	Canadian Journal of Occupational Therapy	policy-makers, healthcare decision-makers, occupational therapists	Yes	CIHR, Canadian Child Health Clinician Scientist, Canadian Occupational Therapy Foundation	Publicly sponsored
WZ	JPS	242573	Crawford	2005	UK	British Dental Journal	dental care providers, researchers, government decision-makers	Yes	Chief Scientist Office, Scottish Government	Publicly sponsored
WZ	JPS	242582	Cronin de Chavez	2005	UK	Health Education Journal	researchers, government decision-makers	Yes	Scottish Executive Health Department and NHS Health Scotland	Publicly sponsored
WZ	JPS	242583	Cronin	2013	Canada	Work	researchers, occupational therapy parctitioners	Not reported	NA	Funding not reported
WZ	CN	242584	Crooks	2010	Canada	BioMed Central Health Services Research	researchers, government and medical tourism industry	Yes	CIHR	Publicly sponsored
WZ	CN	242587	Curran	2007	UK	Social Policy & Administration	policy-makers, researchers, social scientists	Yes	Gatsby Trust	Publicly sponsored
WZ	CN	242589	Czekanski	2013	US	Journal of University Teaching & Learning Practice	educators, university faculty, university administrators	Not reported	NA	Funding not reported
WZ	CN	242590	Dagenais	2013	Canada	PLOS one	KT researchers, public health researchers	Yes	Canadian Institute of Health Research:	Publicly sponsored
WZ	CN	242594	Dalmer	2013	Canada	Journal of the Canadian Health Libraries Association / Journal de l'Association des bibliothèques de la santé du Canada	Librarians, researchers	Not reported	NA	Funding not reported
WZ	CN	242597	Daudt	2013	Canada	BioMed Central Medical Research Methodology	researchers	Yes	CIHR	Publicly sponsored	This is a development/evaluation paper. Stopped after this tab. companion report to the Arksey and O’Malley paper (242352)
WZ	CN	242598	Davis	2009	UK	International Journal od Nursing Studies	researchers	Yes	Burdett Institute	Publicly sponsored
WZ	CN	242599	Davis	2010	UK	International Journal of Clinical Practice	healthcare providers, policy-makers	Yes	The Burdett Trust for Nursing	Publicly sponsored
WZ	CN	242603	Davison	2014	Canada	Seminars in Dialysis	health services researchers, healthcare providers, administrators, and policy makers	Not reported	NA	Funding not reported
WZ	CN	242610	Debono	2013	Australia	BMC Health Services Research	researchers, healthcare administrators	Yes	NH&MRC Patient Safety Program Grant	Publicly sponsored
WZ	CN	242611	DeCaria	2012	Canada	International Journal of Obesity	researchers	No	NA	Non-sponsored
WZ	CN	242612	Deen	2013	Australia	Health Research Policy and Systems	researchers	Yes	AusAid	Publicly sponsored
WZ	CN	242614	Dellimore	2013	Netherlands	J Mater SciL Mater Med	medical equipment developers and designers	Yes	European Union Framework Programme 7 project, Understanding Interactions of Human Tissue with Medical Devices	Publicly sponsored
WZ	JPS	242620	Denford	2013	UK	BMJ open	researchers, policy makers	Yes	National Institute for Health Research (NIHR)	Publicly sponsored
WZ	JPS	242621	Denning	2011	U.K.	Bull World Health Organ	researchers, health care providers	Yes	University Hospital of South Manchester, Manchester, England	Publicly sponsored	Used a scoping review to abtract disease sequelae estimate for model-building
WZ	JPS	242626	Deshpande	2009	Canada	Open Medicine	researchers, health care providers	Yes	CADTH	Publicly sponsored
WZ	JPS	242627	Deutschlander	2013	Canada, US, Australia	Rural and Remote Health	researchers, health sciences educators	Not reported	NA	Funding not reported
WZ	JPS	242643	Dowrick	2009	UK	BMC Health Services Research	decision-makers, researchers	Yes	NIHR	Publicly sponsored	multicompoent research involving a scoping review which informed the following: systematic review, meta-synthesis of qualitative evidence, consultation exercise
WZ	JPS	242644	Drager	2010	US	American Journal of Speech-Language Pathology	researchers, speech pathologists	Not reported	NA	Funding not reported
WZ	JPS	242647	Dryden	2012	UK	BMC Public Health	decision-makers, researchers	Not reported	NA	Funding not reported
WZ	JPS	242652	du Toit	2013	South Africa	BMC Health Services Research	policy-makers, researchers, health care practitioners	Not reported	NA	Funding not reported
WZ	JPS	242656	Duffett	2013	Canada	Critical Care	clinicians, researchers, funding agencies	Yes	CIHR	Publicly sponsored
WZ	JPS	242673	Elwy	2014	US	Am J Prev Med	researchers	No	NA	Non-sponsored
WZ	JPS	242674	Embi	2013	US	Yearb Med Inform	researchers	Not reported	NA	Funding not reported
WZ	JPS	242677	Emmerick	2013	Brazil	BMJ open	researchers, policy makers	Yes	WHO/AHPSR	Publicly sponsored
WZ	JPS	242685	Fang	2014	Canada	Substance Use & Misuse	health-promotion practitioners, policy-makers, researchers	Not reported	NA	Funding not reported
WZ	JPS	242686	Fathima	2013	Australia	Pharmacy Practice	community pharmacists, researchers	No	NA	Non-sponsored
WZ	JPS	242687	Faulkner	2011	Canada	International Journal of Behavioral Nutrution and Physical Activity	policy-makers, researchers	Yes	Heart and Stroke Foundation	Publicly sponsored
WZ	JPS	242692	Fayter	2010	UK	Health Technology Assessment	clinicians, decision-makers	Yes	NIHR	Publicly sponsored
WZ	JPS	242694	Feehan	2011	Canada	Osteoporos Int	researchers, health care providers	Yes	CIHR	Publicly sponsored
WZ	JPS	242696	Flowerdew	2012	UK	Annals of Emergency Medicine	researchers	Yes	NIHR	Publicly sponsored
WZ	JPS	242699	Forbes	2007	UK	Journal of Child Healthcare	researchers	Yes	National Coordinating Centre for Service Delivery and Organization	Publicly sponsored
WZ	JPS	242701	Forhan	2014	Canada	Curr Obes Rep	policy makers, practitioners, researchers	Not reported	NA	Funding not reported
WZ	JPS	242702	Forhan	2013	Canada	Occupational Therapy in Health Care	practitioners and researchers	Not reported	NA	Funding not reported
WZ	JPS	242703	Forsman	2012	Sweden	Children and Youth Services Review	policy-makers and practitioners	Not reported	NA	Funding not reported
WZ	JPS	242710	Frasca	2013	Canada	Frontiers in Human Neuroscience	health care practitioners, researchers	Not reported	NA	Funding not reported
WZ	JPS	242714	Fritz	2013	Canada	Geospatial Health	epidemiologists, researchers	Yes	CIHR; Michael Smith Foundation	Publicly sponsored
WZ	JPS	242715	Frost	2013	UK	Complementary Therapies in Medicine	healthcare and alllied healthcare practitioners, researchers	Not reported	NA	Funding not reported
WZ	JPS	242716	Futamura	2013	UK	PLOS one	healthcare practitioners, guideline writers, information specialists, and researchers	Yes	NIHR; National Centre for Child Health and Development	Publicly sponsored
WZ	JPS	242721	Gagliardi	2011	Canada	Journal of Continuing Education in the Health Professions	researchers, health practitioners, decision-makers	Not reported	NA	Funding not reported
WZ	JPS	242722	Gagliardi	2009	Canada	Can J Surg	decision-makers, researchers, health care practitioners	Not reported	NA	Funding not reported
WZ	JPS	242727	Galloway	2012	Canada	Int J Circumpolar Health	researchers	Yes	CIHR	Publicly sponsored
WZ	JPS	242728	Gannan	2012	Canada	BMC Public Health	public health decision-makers, researchers	Not reported	NA	Funding not reported
WZ	JPS	242729	Gangapersad	2010	Canada	Work	rehabilitation professionals, researchers	Yes	Dominion of Canada General Life Insurance	Industry-sponsored
WZ	JPS	242731	Gardois	2012	UK	Health Information and Libraries Journal	research and medical community	No	NA	Non-sponsored
WZ	JPS	242737	Gentles	2010	Canada	Journal of Medical Internet Research	healthcare providers	No	NA	Non-sponsored
EL	MK	242744	Glegg	2014	Canada	Disability and Rehabilitation Assistive Technology	Clinicians, researchers	Yes	CIHR	Publicly sponsored	Narrative synthesis process involved (1) a preliminary synthesis of findings of included studies which incorporated the tabulation of data extraction details for ease of comparison using tables from the AACPDM Systematic Review Methodology [19], and the grouping of publications according to the objectives of the research question, to assist with the process of describing and analysing the data an…
EL	MK	242747	Godfrey	2013	Canada	JBI Database of Systematic Reviews & Implementation Reports	Healthcare policy makers	Yes	CIHR	Publicly sponsored
EL	MK	242748	Goldman	2009	Canada	Journal of Continuing Education in the Health Professions	Health professionals	Yes	CIHR	Publicly sponsored	describes a scoping review component which is ongoing (i.e. not finished).
EL	MK	242749	Goldner	2011	Canada	Healthcare Policy	Healthcare policy makers	Not reported	NA	Funding not reported
EL	MK	242750	Goldstein	2014	Canada	Head & Neck	Clinicians, researchers	Yes	Cancer Care Ontario, Ontario Cancer Research Network, and CIHR	Publicly sponsored
EL	MK	242756	Goodridge	2012	Canada	International Journal of Nursing Studies	Healthcare policy makers	Not reported	NA	Funding not reported
EL	MK	242757	Gordon	2012	UK	BMC Geriatrics	Commissioners, clinicians, researchers involved with care homes	Yes	National Institute for Health Research	Publicly sponsored
EL	MK	242758	Goryakin	2011	UK	International Journal of Nursing Studies	Healthcare policy makers	Yes	Policy Research Programme in the Department of Health	Publicly sponsored
EL	MK	242759	Gowing	2000	Australia	Australian and New Zealand Journal of Public Health	Clinicians, public health professionals	Not reported	NA	Funding not reported
EL	MK	242760	Grabovschi	2013	Canada	BMC Health Services Research	Health services researchers	Yes	The Fonds de la Recherche en Santé du Québec (FRSQ) and the Canadian Institutes of Health Research and partners (Applied CIHR Chair on Health Services and Policy Research on Chronic Diseases in Primary Care/CIHR-IHSPR-CHSRF-CSSSC). The first author was supported by a postdoctoral fellowship from the Centre de Recherche Hôpital Charles LeMoyne, the Applied CIHR Chair on Health Services and Policy …	Publicly sponsored
EL	MK	242765	Gray	2010	Canada	Pediatric Physical Therapy	Clinicians, researchers	Not reported	NA	Funding not reported
EL	MK	242768	Gridley	2014	UK	Health and Social Care in the community	Healthcare policy makers	Yes	The NIHR School for Social Care Research (SSCR)	Publicly sponsored
EL	MK	242770	Griffiths	2009	UK	International Journal of Nursing Studies	Clinicians, researchers	Yes	The National Nursing Research Unit is financially supported by the Department of Health in England as part of the work of the Policy Research Programme. The work was directly commissioned by the Department as an independent project	Publicly sponsored
EL	MK	242771	Griffiths	2009	UK	Journal of Hospital Infection	Public health, health policy	Yes	The Royal College of Nursing for the United Kingdom.	Publicly sponsored
EL	MK	242772	Griffiths	2012	UK	European Journal of Oncology Nursing	Clinicians	Yes	The English National Health Service’s National Cancer Action Team (NCAT) as part of their Nursing Contribution to Quality in Cancer Care work stream.	Publicly sponsored
EL	MK	242774	Grindrod	2014	Canada	Research in Social and Administrative Pharmacy	Clinicians, Healthcare professionals	Yes	None.	Non-sponsored
EL	MK	242778	Guilcher	2012	Canada	Disability & Rehabilitation	Health services researchers, policy makers	Yes	The Toronto Rehabilitation Institute (TRI), which receives funding under the Provincial Rehabilitation Research Program from the Ministry of Health and Long-Term Care in Ontario.	Publicly sponsored
EL	MK	242781	Gussy	2013	Australia	International Journal of Dental Hygiene	Dental practitioners, researchers	Not reported	NA	Funding not reported
EL	MK	242782	Gysels	2012	Spain, UK, (multiple European countries)	PloS ONE	Health services research and policymakers	Yes	PRISMA is funded by the European Commission’s Seventh Framework Programme (contract number: Health-F2-2008-201655).	Publicly sponsored
EL	MK	242791	Hamm	2013	Canada	Library and Archives Canada	peadiatric clinicians, researchers	Yes	studentships from the Women and Children’s Health Research Institute and Knowledge Translation Canada	Publicly sponsored	Note: thesis by Hamm; relevant publications are REFIDS 242792 and 242793 (duplicate)
EL	MK	242792	Hamm	2013	Canada	BMJ Open	Healthcare researchers and decision makers	Yes	CIHR	Publicly sponsored	companion reports to thesis doc 242791 - conducted concurrently with 242793
EL	MK	242794	Han	2013	Canada	Journal of Mental Health	Health policy, health professionals	Not reported	NA	Funding not reported
EL	MK	242795	Han	2013	Canada	Journal of Mental Health	Health policy, health professionals	Not reported	NA	Funding not reported	companion to 242794
EL	MK	242797	Hand	2011	Canada	American Journal of Occupational Therapy	Occupational therapists	Yes	The Canadian Institutes of Health Research Institute of Aging and Institute of Musculoskeletal Health and Arthritis, the Ontario Rehabilitation Research Advisory Network/Ontario Neurotrauma Foundation, and the Ministry of Health and Long Term Care, Ontario, Canada.	Publicly sponsored
EL	MK	242798	Hand	2012	Canada	OTJR: Occupation, Participation and Health	Public health, health policy	Yes	The Canadian Institutes of Health Research (Doctoral Scholarship), the Ontario Rehabilitation Research Advisory Network/Ontario Neurotrauma Foundation (Doctoral Scholarship), and the Canadian Institutes of Health Research (Musculoskeletal Health and Arthritis) Strategic Training Program in Rehabilitation Research. Mary Law holds the John and Margaret Lillie Chair in Childhood Disability Research.	Publicly sponsored
EL	MK	242801	Hanson	2013	USA	Augmentative and Alternative Communication,	Clinicians and researchers in communication disorders	Not reported	NA	Funding not reported	Not a lot of detail about eligibility criteria. Replicated an earlier search by Hanson et al, 2004 - perhaps more details there?
EL	MK	242805	Harris	2013	UK	Harm Reduction Journal	Public health, health policy	Yes	The National Institute for Health Research and by LSHTM Core funding. The World Health Organisation for Europe, the European Commission and the National Institute for Health Research have provided funding for research assistance and associated qualitative research.	Publicly sponsored
EL	MK	242806	Harrison	2013	Canada	Int J Evid Based Healthcare	Health policy	Not reported	NA	Funding not reported
EL	MK	242808	Hartman	2011	Canada	Journal of Divorce & Remarriage	Health researchers, practitioners	Not reported	NA	Funding not reported
EL	MK	242815	Heller	2014	USA	Disability and Health Journal	Disability researchers	Yes	This document was produced under grant number H133B080009 awarded by the U.S. Department of Education’s National Institute on Disability and Rehabilitation Research to the Rehabilitation Research and Training Center on Aging with Developmental Disabilities e Lifespan Health and Function at the University of Illinois at Chicago.	Publicly sponsored
EL	MK	242816	Heller	2011	USA	Intellectual and Developmental Disabilities	Health promotion, public health	Not reported	NA	Funding not reported	Secondary analysis of a scoping review; a bit confusing. "The genesis of this review was a mandate by the National Institute on Disability and Rehabilitation Research, U.S. Department of Education to The Rehabilitation Research and Training Center (RRTC) on Health and Wellness at Oregon Health & Science University to identify interventions that promote health and wellness and minimize the occurre…
EL	MK	242817	Hempel	2008	UK	Psychological Medicine	Clinicians	Yes	the National Institute for Health and Clinical Excellence	Publicly sponsored
EL	MK	242818	Hempel	2007	UK	Centre for Reviews and Dissemination	Health researchers, policy makers	Yes	the Parkinson’s Disease Society UK (Grant ref K-0603).	Publicly sponsored	companion - Full report of same project described in 242819. For simplicity, I didn't abstract past this tab (but referred to 242818 for added details, as needed to abstract 242819)
EL	MK	242819	Hempel	2008	UK	Journal of Advanced Nursing	Health researchers, policy makers	Yes	the Parkinson’s Disease Society UK.	Publicly sponsored	publication version of 242818 report
EL	MK	242837	Hoare	2000	UK	Health Technology Assessment	Health researchers, practitioners	Yes	NHS	Publicly sponsored	Note: HTA report - I think this is more of a systematic review, though they do include a few scoping review mentions (in the executive summary). They cite the Cochrane methodology. I've abstracted it anyway but not sure this should be included.
EL	MK	242845	Hooker	2012	Australia	Contemporary Nurse	Public health, health policy	Not reported	NA	Funding not reported
EL	MK	242846	Hooper	2013	USA	British Journal of Occupational Therapy	Education, occupational therapy	Not reported	NA	Funding not reported
RW	WZ	242848	Hosking	2012	New Zealand	Environmental Health Perspectives	researchers, policymakers, funding agencies	Yes	World Health Organization	Publicly sponsored
RW	WZ	242849	Howell	2013	Canada	Value in Health	decision-makers, health surveillance planners	Yes	Canadian Association for Health Research, Knowledge Translation Institute	Publicly sponsored
RW	WZ	242857	Hundley	2011	US	Midwifery	researchers, policymakers	Yes	Ministry of Foreign Affairs, Government of Norway	Publicly sponsored
RW	WZ	242858	Hundley	2012	US	Midwifery	researchers, policymakers	Yes	Ministry of Foreign Affairs, Government of Norway	Publicly sponsored	companion to 242857. *Title and methods of this paper call it a systematic review, only the abstract refers to it as a scoping review. Also this paper appears to be related to the previous paper (242857). WZ - method section also refers to it as a scoping review
RW	WZ	242860	Hunt	2013	Canada	Neuropsychological Rehabilitation	rehabilitation researchers, practitioners	Yes	CIHR, Canadian Federation of University Women, Ontario Ministry of Health and Long Term Care	Publicly sponsored
RW	WZ	242863	Hunter	2013	Canada	Neurology and Urodynamics	clinicians, researchers, users	Not reported	NA	Funding not reported
RW	WZ	242864	Hunter	2011	Canada	Neurology and Urodynamics	researchers	Yes	Astellas	Industry-sponsored
RW	WZ	242866	Hussein	2010	UK	British Journal of Social Work	social work recruitment agencies	Yes	The Department of Health's Social Care Workforce Research Iniative	Publicly sponsored
CW	KW	242868	Iafolla	2014	Canada	Biol Blood Marrow Transplant	policy makers, researchers; clinical health researchers	Yes	Financial disclosure: D.S.A is a medical consultant with the National Public Cord Blood Bank at Canadian Blood Services and is a recipient of a NewInvestigator Award from Canadian Institutes of Health Research. D.S.A. and J.T. are supported by the Department of Medicine, University of Ottawa	Publicly sponsored	"The process of selecting articles for inclusion and subsequent analysis was performed in duplicate"-but doesn't specify L1 or L2. Authors report: " To identify ongoing registered clinical studies, the website www.clinicaltrials.gov and the search portal of the World Health Organization’s International Clinical Trials Registry Platform (ICTRP) at http://www.who.int/ictrp/search/en/ were searched …
CW	KW	242869	Idzerda	2014	Canada	The Journal of Rheumatology	policy makers, rheumatologists	Not reported	NA	Funding not reported	This search included peer-reviewed studies and conference proceedings; “Studies were screened by 2 authors” (but don’t say L1 or L2); some data presented diagrammatically (said 'yes' to graphically)
CW	KW	242873	Istomina	2011	Finland	Medicina (Kaunas)	policy makers, researchers, healthcare professionals	Not reported	NA	Funding not reported	inclusion criteria included peer-reviewed and available on-line. Authors screened by title only (not abstracts)
CW	KW	242874	Jaana	2014	Canada	Evaluation & the Health Professions	journal publishers and indexers, health care managers	Yes	The author(s) disclosed receipt of the following financial support for the research, authorship, and/or publication of this article: This research was supported by grant number R18HS018396 from the Agency for Healthcare Research and Quality (AHRQ).	Publicly sponsored	authors screened titles first, then abstracts then full articles.
CW	KW	242882	Jansen	2009	The Netherlands	European Journal of Public Health,	qualitative researchers	Not reported	NA	Funding not reported	Is this a scoping review? the word scoping doesn't appear. Authors state: "This article systematically reviews..." and they did a liteature mapping process. Also, Inclusion/exclusion is not clear: authors included the following study designs: "editorials, reviews, meta-analyses, RCTs, case reports, controlled clinical trials, evaluation studies"originally, but narrowed it later excluding some "un…
CW	PR	242883	Jbilou	2014	Canada	Public Health Genomics	physicians (mainly primary care), policy makers,practitioners, researchers,	Yes	This research was supported by the Canadian Institutes of Health Research as a part of the CIHR Team in Familial Risks of Breast Cancer Grant (CRN-8752–1) and the Ministry of Economic Development, Innovation and Export Trade of Quebec – grant #PSR-SIIRI-701.	Publicly sponsored	Authors state: "Only papers using a quantitative design and published in health sciences were considered. We did not include qualitative studies, since they may affect the generalizability of our results.". The manual search of key journals was actually electronically done. Authors state regarding types of study designs: " empirical work using a quantitative design (randomized clinical trials, co…
CW	PR	242884	Jenkins	2012	Canada	Depression Research and Treatment	practitioners, researchers	Yes	Financial support for conducting this review was provided by a Canadian Institutes of Health Research (CIHR) Frederick Banting and Charles Best Canada Graduate Scholarship— Master’s Award received by Emily Jenkins.	Publicly sponsored	Name of synthesis method from title. Screening done on titles -don't know about abstracts or full text. Author included "research articles" only. Regarding policy/practice: "Future research and practice guidelines must acknowledge the important role of nonpharmacologic interventions in the treatment of depression, and incorporate these approaches into a widely accepted diagnostic definition and t…
CW	PR	242886	Jensen	2013	USA	Spinal Cord	practitioners, researchers	Yes	This study was supported by a research grant from the Department of Education (National Institute on Disability and Rehabilitation Research [NIDRR] Grant no. H133B080024).	Publicly sponsored	authors included "peer-reviewed" articles only; search strategy can be obtained from authors
CW	PR	242889	Jiancaro	2014	Canada	Journal of Cognitive Engineering and Decision Making	policy makers, researchers	Yes	Alzheimer’s Society of Canada; University of Toronto; Toronto Rehabilitation Institute	Publicly sponsored		Aim to include both peer-reviewed and non-peer reviewed work.
CW	PR	242892	Johnston	2010	Canada	International Journal for Equity in Health	policy makers, researchers	Yes	Canadian Institutes of Health Research.	Publicly sponsored
CW	PR	242894	Jones	2012	Canada	Clin Geriatr Med	policy makers,practitioners, researchers	Yes	Alberta Heritage Foundation for Medical Research; Canadian Institutes of Health Research	Publicly sponsored
CW	PR	242901	Jones	2011	UK	Child: care, health and development	policy makers, researchers	Yes	National Institute for Health and Clinical Excellence (NICE)	Publicly sponsored	Is this a scoping review? (a correlates review) Authors state: "It was decided that the best way to present the evidence was to use conceptual maps linked to evidence tables. Full details of the search strategies methods and evidence tables are available from the full report informing the NICE guidance (Jones et al. 2010)." Full details of the search strategy, software used and quality assessment…
CW	PR	242903	Jowsey	2012	Australia	BMC Public Health	researchers	Yes	National Health and Medical Research Council (NHMRC)	Publicly sponsored	authors included "peer-reviewed" articles only.
CW	PR	242904	Joy	2013	USA	PharmacoEconomics	policy makers, researchers	Yes	Food and Drug Administration, Department of Health and Human Services (contract number HHSF2232010000072C)	Publicly sponsored	Authors did a screening of titles before L1 or L2.
WZ	JPS	242913	Kania	2013	Canada	The Canadian Journal of Program Evaluation	health promotion specialists, researchers	Not reported	NA	Funding not reported
WZ	JPS	242916	Karsh	2011	Canada	Journal of Rheumatology	researchers, clinical trialist	Not reported	NA	Funding not reported
WZ	JPS	242922	Keightley	2012	Canada	Curr Opin Pediatr	researchers	Not reported	NA	Funding not reported
WZ	JPS	242923	Keightley	2014	Canada	Frontiers in Human Neuroscience	researchers	Not reported	NA	Funding not reported
WZ	JPS	242924	Kelleher	2013	Canada	Medical Problems of Performing Arts	researchers	Yes	Western University Doctoral Supervision Internal Grant	Publicly sponsored
WZ	JPS	242927	Kembhavi	2011	UK	Developmental Medicine & Child Neurology	researchers	Not reported	NA	Funding not reported
WZ	JPS	242929	Kenny	2013	Australia	BMC Health Services Research	policy-makers, practitioners and community members	Not reported	NA	Funding not reported
WZ	JPS	242932	Kidd	2014	Canada	Can J Psychiatry	policy-makers, researchers, health care practitioners	Yes	CIHR	Publicly sponsored
WZ	JPS	242934	Kim	2013	Canada	Enabling Health and Healthcare through ICT	researchers; health care practitioners	Not reported	NA	Funding not reported
WZ	JPS	242935	Kimber	2014	Canada	International Journal of Eating Disorders	researchers	Not reported	NA	Funding not reported
WZ	JPS	242938	King	2014	Canada	Child and Adolescent Mental Health	researchers and therapists	No	NA	Non-sponsored
CN	WZ	242939	King	2014	USA	Disability and Health Journal	Researchers, policy makers	Not reported	N/A	Funding not reported
CN	WZ	242941	Kinnunen	2013	Finland	MEDINFO	Policy makers, health care administrators, researchers	Yes	University of Eastern Finland	Publicly sponsored
CN	WZ	242942	Kirk	2010	Canada	Obesity Reviews	Researchers, policy-makers	Yes	IWK Health Centre, Halifax (Scholar Award programme)	Publicly sponsored
CN	WZ	242944	Kirst	2012	Canada	Trauma, Violence, & Abuse	Policy makers, program planners and prviders in health and social sectors, researchers	Yes	CIHR	Publicly sponsored
CN	WZ	242947	Klinger	2013	Canada	Palliative Medicine	Policy makers, health service providers, researchers	Yes	CIHR	Publicly sponsored
CN	WZ	242949	Knight	2014	Canada	Critical Public Health	Researchers	Yes	CIHR, Canadian Association for HIV Research, Bridge Fellowship from the Bridge Programme	Publicly sponsored
CN	WZ	242950	Knight	2014	Canada	BMC Medical Ethics	Researchers, government officials, community acitivists	Yes	CIHR	Publicly sponsored
CN	WZ	242951	Koch	2012	Sweden	Yearbook of Medical Informatics	Researchers	Not reported	N/A	Funding not reported
pilot	PR	242952	Koehn	2013	Canada	Ageing and Society	diverse knowledge users, including policymakers, health-care and social and immigration decision makers	Yes	Canadian Institutes of Health Research	Publicly sponsored	abstracts key unit of analysis; full articles were accessed where no abstract existed, and team members often referred to the full article in order to ascertain the eligibility of a study
CN	WZ	242957	Koskinen	2014	Finland	Scandinavian Journal of Caring Sciences	Researchers, nursing program administrators	Yes	University of Turku Graduate School	Publicly sponsored
CN	WZ	242958	Burns	2014	Canada	BMC Health Services Research	Policy makers, health care administrators, researchers	Yes	Canadian Health Services Research Foundation’s Patient Engagement Projects	Publicly sponsored
CN	WZ	242966	Kuhlmann	2013	UK	Health Policy	Policy makers, researchers	Not reported	N/A	Funding not reported
CN	WZ	242967	Kushki	2011	Canada	Journal of Autism and Developmental Disorders	Researchers	Yes	Ontario Ministry of Research and Innovation, Canada Research Chairs Program, Holland Bloorview Kids Rehabilitation Hospital Foundation	Publicly sponsored
CN	WZ	242971	Kwak	2014	Sweden	Journal of Occupational and Environmental Medicine	Researchers, practitioners and occupational health services decision-makers	Yes	Swedish Council for Working Life and Social Research	Publicly sponsored
CN	WZ	242976	Lal	2012	Canada	Canadian Journal of Occupational Therapy	Researchers	Yes	CIHR, Canadian Occupational Therapy Foundation	Publicly sponsored
CN	WZ	242991	Ledere	2014	Canada	Journal of Occupational Rehabilitation	Researchers, occupational health practitioners	Yes	CIHR	Publicly sponsored
CN	WZ	242996	Leland	2012	USA	American Journal of Occupational Therapy	Researchers, occupational therapists	Yes	Agency for Healthcare Research and Quality	Publicly sponsored
CN	WZ	242997	Leland	2014	USA	OTJR	Researchers, occupational therapy practitioners	Yes	National Institutes of Health, McNair Scholar Program	Publicly sponsored
CN	WZ	243000	Levac	2010	Canada	Implementation Science	Researchers, clinician scientists	Yes	CIHR, McMaster Child Health Research Institute, Canadian Occupational Therapy Foundation, Michael DeGroote Postdoctoral Fellowship (McMaster University).	Publicly sponsored	This study provides recommendations on how to conduct a scoping review. WZ: This should be treated as a development paper and not an application paper.
CN	WZ	243001	Levac	2012	Canada	Research in Developmental Disabilities	Researchers, rehab therapists	Yes	CIHR, McMaster Child Health Research Institute, Ontario Graduate Scholarship, Ontario Ministry of Health and Long Term Care, Ontario Neurotrauma Foundation.	Publicly sponsored
CN	WZ	243002	Levac	2009	Canada	Pediatric Physical Therapy	Researchers, physical therapists	Yes	CIHR, Ontario Neurotrauma Foundation, Ministry of Health and Long-Term Care	Publicly sponsored
CN	WZ	243003	Levasseur	2012	Canada	Scandinavian Journal of Occupational Therapy	Researchers, occupational therapists	Yes	Léa-Roback Research Centre on Social Inequities in Health of Montréal	Publicly sponsored
CN	WZ	243004	Levesque	2013	Australia	Public Health Reviews	Researchers, public health and primary care workers, health administrators	Yes	Fonds de Recherche en Santé du Québec, Leenaards Foundation	Publicly sponsored
CN	WZ	243005	Liddy	2013	Canada	Public Health	Researchers, public health workers, policy makers	Yes	Champlain Local Health Integration Network (LHIN)	Publicly sponsored
CN	WZ	243010	Livingstone	2013	Canada	Developmental medicine & Child Neurology	Clinicians	Not reported	N/A	Funding not reported
CN	WZ	243017	Loutfy	2013	Canada	Journal of the International AIDS Society	Researchers, policy-makers	Yes	Abbott, Merck, ViiV Healthcare, Bristol-Myers Squibb, GlaxoSmithKline, Pfizer, Gilead, Janssen	Industry-sponsored
CN	WZ	243018	Lovell	2011	UK	Journal of Mental Health	Researchers, mental health pracitioners	Not reported	N/A	Funding not reported
CN	WZ	243021	Lunsky	2014	Canada	Journal of Policy and Practice in Intellectual Disabilities	Researchers, policy makers and planners	Yes	Government of Ontario’s Ministry of Community and Social Services	Publicly sponsored
CN	WZ	243025	Lysaght	2012	Canada	Disability & Rehabilitation	Researchers, policy-makers	Yes	Ministry of Community and Social Services (MCSS) of Ontario	Publicly sponsored
CN	WZ	243026	MacDonald	2012	Canada	Health Policy	Researchers, nursing associations, policy-makers	Yes	University of Ottawa Graduate Scholarship, CHSRF/CIHR Award	Publicly sponsored
CN	WZ	243027	Macdonald	2014	Canada	Health and Social Care in the Community	Researchers	Yes	Canadian Patient Safety Institute (CPSI)	Publicly sponsored
CN	PR	243028	Macdonald	2013	Canada	Home Health Care Services Quarterly	Researchers, home caregivers, policy makers	Yes	Canadian Institutes for Health Research	Publicly sponsored
CN	PR	243029	Macdonald	2013	Canada	BMC Health Services Research	Researchers, home caregivers, policy makers	Yes	Canadian Institutes for Health Research	Publicly sponsored	Re-analysis/companion report of the scoping review in ref ID 243028 - this article is an application of the WHO International Classification for Patient Safety to previously reported results
CN	PR	243030	MacEntee	2011	Canada	Gerodontology	Researchers, dentists	Yes	Canadian Institutes of Health Care [Institute of Health Services and Policy Research, Institute of Population and Public Health, Institute of Aboriginal Peoples’ Health and Knowledge Translation]	Publicly sponsored
CN	PR	243038	Magalhaes	2010	Canada	Journal of Immigrant and Minority Health	Researchers, healthcare providers, social workers, policy makers	Yes	Canadian Institutes for Health Research	Publicly sponsored
CN	PR	243042	Mala	2012	Czech Republic	The Arts in Psychotherapy	Researchers, dance/movement psychotherapist	Yes	School of Healthcare, University of Leeds, UK	Publicly sponsored
KW	CW	243043	Malachowski	2013	Canada	Psychiatric Services	decision-makers; policy-makers; researchers	Yes	the University of Toronto Queen Elizabeth II/ Mary Beck Graduate Scholarships in Science and Technology and by a Goldwin Howland Scholarship from the Canadian Occupational Therapy Foundation.	Publicly sponsored	Tables presenting data on the search strategy and results on each platform are available online as a data supplement to this article. --> unclear where!
KW	CW	243047	Manthorpe	2009	England	European Journal of Social Work	academics; policy-makers; researchers; social work professionals	Yes	the Department of Health and from the Commission for Rural Communities.	Publicly sponsored
KW	CW	243049	Manthorpe	2010a	England	Practice: Social Work in Action	decision-makers; policy-makers; researchers; social-workers;	Not reported	NR	Funding not reported	This scoping review had four stages, and was initiated with a search of the references from three studies (Margiotta et al. 2003; Scourfield 2007a, 2007b; for full details see Manthorpe and Martineau 2009). Also, search strategy was 'keywords only'
KW	CW	243050	Manthorpe	2010b	England	Health and Social Care in the Community	policy-makers; researchers, social workers; support workers	Yes	the Department of Health Social Care Workforce Research Initiative.	Publicly sponsored	only UK, published studies included
KW	CW	243052	Manthorpe	2014	England	Health and Social Care in the Community	policy-makers; researchers; program planners; day service funding agencies	Yes	Age UK	Publicly sponsored	"Material identified for review was identified using a scoping methodology as described elsewhere in the study report (Moriarty & Manthorpe 2012)." --> this citation not in references; published later?
KW	CW	243053	Manthorpe	2011	England	Journal of Intellectual Disabilities	learning disabilities community; researchers; support workers	Yes	the National Institute for Health Research School for Social Care Research; Skills for Care	Publicly sponsored
KW	CW	243054	Manthorpe	2012	UK	British Journal of Social Work	decision-makers; health-care workers; policy-makers; researchers; social workers; support-care workers	Yes	Joseph Rowntree Foundation	Publicly sponsored	Authors state regarding inclusion/exclusion: "Identified material was examined on the basis of criteria set out by Grinnell and Unrau (2011, p. 147)"
KW	CW	243059	Marsella	2009	Canada	International Journal of Palliative Nursing	health care workers; palliative care workers; policy-makers; researchers	Not reported	NR	Funding not reported
KW	CW	243066	Martin-Misener	2012	Canada	Primary Health Care Research & Development	policy-makers; primary care workers; public health workers; researchers	Yes	The Canadian Health Services Research Foundation; Health Services and Policy Research Support Network (HSPRSN) Partner- ship Program; the Michael Smith Foundation for Health Research; McMaster University, School of Nursing and the Faculty of Health Sciences; the Public Health Agency of Canada; Huron County Health Unit; Victorian Order of Nurses Canada; Registered Nurses’ Association of Ontario; C…	Publicly sponsored	A detailed description of our methods is published in another paper in this issue (Valaitis et al., in press); therefore, here, we report only key points. --> Couldn't find this article online
KW	CW	243067	Mason	2003	UK	Applied Health Economics and Health Policy	mental health care workers; policy-makers; researchers	Yes	UK NHS Service Delivery and Organization (SDO) Research and Development Programme	Publicly sponsored	??Should this be included??-appears that this paper is reporting on a review done by Arksey et al 2002 and a scoping study done by Newbronner and Hare 2002(?)
KW	CW	243071	Masotti	2010	Canada	International Journal for Quality in Health Care	health-care workers; homecare workers; policy-makers; researchers	Yes	CIHR - Institue of Health Services and Policy Research	Publicly sponsored
KW	CW	243077	McAloney	2013	UK	Preventive Medicine	health care industry; policy-makers; researchers	Yes	Public Health Research Consortium - Department of Health Policy Research Programme	Publicly sponsored	For L2, authors state that only the methods section was read.
KW	CW	243080	McColl	2007	Canada	Brain Impairment	clinicians; community workers; policy-makers; social support workers; researchers	Yes	Ontario Neurotrauma Foundation	Publicly sponsored
KW	CW	243081	McColl	2012	Canada	Canadian Family Physician	primary care providers; researchers	Not reported	NA	Funding not reported	Regarding consultation/KT, authors state: "We thank the SCIRE (Spinal Cord Injury Rehabilitation Evidence) Research Team for their support."; only peer-reviewed publications
KW	CW	243082	McColl	2013	Canada	OTJR: Occupation, Participation and Health	occupational therapists; occupational health researchers	Not reported	American Occupational Therapy Foundation?	Funding not reported	Further details of methodology, such as outcome measures and evaluation designs, are available in Law & McColl, 2010
KW	CW	243083	McColl	2009	Canada	Archives of Physical Medicine and Rehabilitation	patient care workers; primary health care providers; rehabilitation providers; researchers	Yes	Ontario Ministry of Health and Long-Term Care; Ontario Rehabilitation Research and Advisory Network, and Ontario Neurotrauma Foundation	Publicly sponsored
KW	CW	243085	McCormack	2013a	UK	International Journal of Audiology	elderly care workers; primary care physicians; audiologists; researchers	Not reported	NA	Funding not reported
KW	CW	243086	McCormack	2013b	UK	International Journal of Cyber Behavior	addictions workers; gambling researchers; psychologists; therapists	Not reported	NA	Funding not reported
KW	CW	243094	McGrath	2013	Canada	The British Journal of Occupational Therapy	healthcare workers; occupational therapists; policy-makers; researchers	Not reported	NA	Funding not reported
KW	CW	243096	McIntyre	2014	Canada	Topics in Geriatric Rehabilitation	heathcare workers; older adult researchers; rehabilitation workes;	Not reported	NA	Funding not reported	name of synthesis from intro
KW	CW	243097	McKellar	2014	Canada	Ecohealth	policy-makers; program evaluators; researchers	Not reported	NA	Funding not reported	full inclusion and exclusion criteria are set out in Supplemental Material - no access to supp material?
KW	CW	243098	McKinstry	2014	Australia	Australian Occupational Therapy Journal	researchers; clinician scientists; policy makers; funding bodies	Not reported	NA	Funding not reported	this article contains considerable methodological information
KW	CW	243102	McLinden	2014	Canada	BMC Public Health	governement decision-makers; policy-makers; researchers	Yes	CIHR/Public Health Agency of Canada	Publicly sponsored
KW	CW	243104	McMullen	2012	Canada	PLoS One	decision-makers; healthcare providers; researchers	Yes	Dalhousie University - Faculty of Medicine; CIHR	Publicly sponsored	Supplementary info: File S1 Outline of search strategy; Title says 'systematic review' (and they do a quality assessment) but text says 'scoping review'
KW	CW	243109	McVicar	2013	UK	International Journal of Workplace Health Management	decision-makers; human resources; policy-makers; researchers	Not reported	NA	Funding not reported
KW	CW	243115	Mickan	2013	UK	Journal of Medical Internet Research	decision-makers; healthcare providers; hospital administration; primary healthcare workers; researchers	No	NA	Non-sponsored
KW	CW	243120	Min	2013	Canada	Preventive Veterinary Medicine	decision-makres; government; health care industry; policy-makers; researchers; veterinarians	Yes	Faculty of Veterinary Medicine at U of Calgary; Vanier CGS; U of Calgary International Project Grant	Publicly sponsored
KW	CW	243123	Mitchell	2008	UK	Health, Risk and Society	adult social care practitioners; policy-makers; researchers	Yes	Department of Health	Publicly sponsored
KW	CW	243126	Mitton	2009	Canada	Health Policy	health-care decision-makers; policy-makers; researchers	Yes	CIHR; Michael Smith Foundation for Health Research; Canada Research Chairs Program	Publicly sponsored
KW	CW	243130	Monkman	2013	Canada	Studies in Health Technology and Informatics; Context Sensitive Health Informatics: Human and Sociotechnical Approaches	healthcare providers; policy-makers; researchers	Not reported	NA	Funding not reported
KW	CW	243133	Moore	2013	Canada	J Trauma Acute Care Surg	healthcare policy/decision makers; researchers	Yes	CIHR - young investigator award and research grant; Fonds de la Recherche du Quebec-Sante: clinician-scientist award	Publicly sponsored
KW	CW	243135	Moriarty	2013	England	Social Work Education	academia/academics; educators; government; policy-makers; social workers; researchers	Yes	Department of Health Policy Research Programme	Publicly sponsored
KW	CW	243136	Moriarty	2014	England	Social Work Education	academia/academics; educators; government; policy-makers; social workers; researchers	Yes	Department of Health	Publicly sponsored	Only items published in the UKwere retrieved.
KW	CW	243138	Moriarty	2011	England	British Journal of Social Work	academia/academics; educators; government; policy-makers; social workers, researchers	Yes	Department of Health under its Social Care Workforce Research Initiative	Publicly sponsored
KW	CW	243142	Mountain	2006	UK	Dementia: The International Journal of Social Research and Practice	advocacy organizations; policy makers; rhealthcare workers; esearchers	Not reported	NA	Funding not reported	The review process was by necessity iterative, with papers being examined both for their match with the initial construct and also for other elements that might be included that had not been identified in the first instance
KW	CW	243149	Murray	2006	UK	Social Science and Medicine	policy-makers; healthcare workers; public health service and program planner, researchers	Yes	WHO Maternal- Newborn Health and Poverty Project and Task Force 4 of the UN Millennium Project	Publicly sponsored
KW	CW	243151	Naik-Panvelkar	2013	Australia	International Journal of Pharmacy Practice	pharmacy practice researchers	No	NA	Non-sponsored
KW	CW	243158	Neves	2012	Canada	Health Research Policy and Systems	conference organizers; conference evaluators; researchers	Yes	the Alliance for Health Policy and Systems Research	Publicly sponsored
KW	CW	243162	Nix	2013	Canada	Regional Anesthesia and Pain Medicine	medical educators; medical professionals; researchers	Yes	the Department of Anesthesia, University of Toronto, and a Sunnybrook Musculoskeletal Research Group Salary award (funding of last author - first author funding isn't mentioned)	Publicly sponsored
KW	CW	243163	Njelesani	2011	Canada	Disability and Rehabilitation	healthcare workers; international deveopment policy-makers; rehabilitation specialists; researchers	Not reported	NA	Funding not reported
KW	CW	243164	Njelesani	2014	Canada	Journal of Occupational Science	occupational scientists; researchers	Not reported	NA	Funding not reported	an inclusion criteria was that the articles had to be accessible to the authors
KW	EL	243169	Northway	2005	Wales	The Journal of Adult Protection.	adult abuse policy-makers; adult protection professionals; decision-makers; healthcare workers; learning disability professionals; researchers	Yes	Wales Office for Research and Development (WORD), Welsh Assembly Government	Publicly sponsored
KW	EL	243173	O'Brien	2008	Canada	International Journal of Rehabilitation Research	health professionals; HIV/AIDS researchers; policy-makers; rehabilitation professionals; researchers	Yes	Public Health Agency of Canada; CIHR	Publicly sponsored
KW	EL	243174	O'Brien	2010	Canada	AIDS Behavior	health professionals; HIV/AIDS researchers; policy-makers; rehabilitation professionals; researchers	Yes	Public Health Agency of Canada; CIHR	Publicly sponsored
KW	EL	243176	O'Cathain	2013	UK	BMJ Open	healthcare professionals; qualitative researchers; quantitative researchers	Yes	Medical Research Council	Publicly sponsored
KW	EL	243178	Ogilvie	2012	Canada	BMC Infectious Diseases	healthcare providers; healthcare researchers; researchers; policy-makers;	Yes	Sanofi Pasteur MSD, Merck and GSK-Bio	Industry-sponsored
KW	EL	243180	Olsen	2014	Australia	Australian Journal of Primary Health	healthcare providers; healthcare researchers; healthcare policy-makers; indigenous populations	Yes	National Health and Medical Research Council (NHMRC)	Publicly sponsored
KW	EL	243181	O'Malley	2005	UK	Health and Social Care in the Community	eldery advocacy; government; housing policy-makers; mental health organizations; researchers	Not reported	N/A	Funding not reported
KW	EL	243183	O'Reilly	2012	Australia	Injury	organizations, researchers; trauma organizations and professionals; researchers	No	N/A	Non-sponsored	Supplementary data associated with this article can be found, in the online version, at doi:10.1016/j.injury.2012.03.003.
KW	EL	243189	Pagliari	2005	UK	Journal of Medical Internet Research	policymakers, providers and consumers, researchers	Yes	NHS Service Delivery and Organisation Research and Development Programme	Publicly sponsored
KW	EL	243194	Paradis	2013	United States	Journal of Critical Care	healthcare professionals, researchers; policy-makers	Yes	Gordon and Betty Moore Foundation	Publicly sponsored
KW	EL	243195	Paradis	2014	United States	American Journal of Critical Care	healthcare professionals; intensive care unit workers; researchers	Yes	Gordon and Betty Moore Foundation	Publicly sponsored
KW	EL	243197	Parke	2011	Canada	Journal of Advanced Nursing	elderly care workers; healthcare professionals; policy-makers; researchers	Yes	University of Alberta, Faculty of Nursing, Establishment Grant	Publicly sponsored
KW	EL	243198	Parke	2014	Canada	International Journal of Older People Nursing	healthcare professionals, hospital administrative decision-makers, policy-makers; researchers	Not reported	N/A	Funding not reported
KW	EL	243200	Parmenter	2011	UK	Globalisation, Societies and Education	global citizenship researchers; researchers	Not reported	N/A	Funding not reported	EL: barely any methods described.
KW	EL	243203	Patel	2011	Canada	Journal of Medical Imaging and Radiation Sciences	healthcare professionals; hospital administration; policy-makers; quality management professionals; researchers	Not reported	N/A	Funding not reported
KW	EL	243204	Paterson	2013	Canada	Journal of Pediatric Nursing	healthcare professionals; nurses; family caregivers; researchers	Yes	CIHR	Publicly sponsored
KW	EL	243206	Patton	2013	Canada	Canadian Journal of Public Health	Pediatric healthcare professionals; researchers	Yes	Mitacs and the Sandbox Project	Publicly sponsored
KW	EL	243211	Peat	2010	UK	Journal of Health Services Research & Policy	Healthcare professionals; healthcare policy-makers; researchers	Yes	the Department of Health, Patient Safety Research Portfolio, UK.	Publicly sponsored
KW	EL	243213	Peeters	2013	the Netherlands	Int J Environ Res Public Health	Home healthcare professionals; patient self-care professionals; healthcare policy-makers; researchers	Not reported	N/A	Funding not reported
KW	EL	243224	Pham	2014	Canada	Research Synthesis Methods	researchers	Yes	OMAFRA-University of Guelph Knowledge Translation and Transfer Program	Publicly sponsored
KW	EL	243230	Piskur	2012	the Netherlands	BMC Pediatrics	pediatric healthcare; physical disability professionals; researchers	Yes	Zuyd University of Applied Sciences.	Publicly sponsored
pilot	PR	243233	Plana	2014	Canada	Journal of Anxiety Disorders	researchers, clinicians	Yes	Studentships from the Faculté de médecine de l’Université Laval and from the Fondation Robert-Giffard to India Plana.	Publicly sponsored	scoping review and meta-analysis
KW	EL	243234	Plow	2011	United States	Physical Medicine and Rehabilitation	healthcare professionals; MS professionals; researchers	Not reported	N/A	Funding not reported
KW	EL	243238	Pongpirul	2013	Thailand	Asian Biomedicine	healthcare professionals; hospital policy-makers, decision-makers; researchers	Yes	The Health Insurance System Research Office (HISRO), Thailand and Grants for the Development of New Faculty Staff, Chulalongkorn University.	Publicly sponsored
KW	EL	243239	Pons-Vigues	2014	Spain	BMC Public Health	healthcare decision-makers, policy-makers;public health professionals; researchers	Yes	Executive Agency for Health and Consumers (Commission of the European Union)	Publicly sponsored	Additional file 1: Table S1. Promotion health behaviours interventions. Table S2. Healthy settings interventions. Table S3. Socioeconomic context interventions. Table S4. Physical context interventions. Table S5. Combined approach interventions. List of the 54 papers selected in this study.
KW	EL	243242	Porter Starr	2014	United States	Journal of the American Medical Directors Association	geratric professionals; healthcare researchers	Yes	National Institute on Aging of the National Institutes of Health	Publicly sponsored
KW	EL	243247	Preaud	2013	France	Journal of Medical Economics	economists; healthcare professionals, researchers, policy-makers; physicians	Yes	Sanofi Pasteur MSD	Industry-sponsored
KW	EL	243253	Prinds	2014	Denmark	Midwifery	healthcare professionals; psychologists; researchers	Not reported	N/A	Funding not reported
KW	EL	243254	Prodinger	2010	Canada	Work	government policy-makers; researchers; work-related rehabilitation professionals	Yes	Dominion of Canada General Life Insurance Company	Industry-sponsored	database from one journal only
KW	EL	243262	Rahman	2014	Bangladesh	BMC Public Health.	education policy-makers; healthcare professionals; public health professionals; researchers	Yes	International Centre for Diarrhoeal Disease Research, Bangladesh	Publicly sponsored
KW	EL	243268	Ravenek	2010	Canada	Work	government policy-makers; researchers; work-related rehabilitation professionals	Yes	Dominion of Canada General Life Insurance Company	Industry-sponsored
KW	EL	243274	Reeves	2011	Canada	Journal of Interprofessional Care	healthcare professionals; interprofessional educators; policy-makers; resesarchers	Yes	CIHR	Publicly sponsored
KW	EL	243280	Reynolds	2013	Thailand	Human Resources for Health	healthcare professionals; nurses; researchers	Yes	United Kingdom’s Department for International Development	Publicly sponsored
KW	EL	243282	Richardson	2011	UK	British Journal of Cancer	researchers; healthcare professionals, policy-makers; researchers	Yes	Macmillan Cancer Support on behalf of the Department of Health and the National Cancer Survivorship Initiative.	Publicly sponsored	Companion report to Richardson 2009 - 2 reviews (linked). Companion reports or full methods details given elsewhere? Detailed explanations of the methods used can be found elsewhere (Foster et al, 2009; Richardson et al, 2009; Ziegler et al, 2009; Brearley et al, 2011).
JPS	RW	243288	Riddle	2011	Canada	Health Policy and Planning	decision makers	Yes	Canadian Global Health Research Initiative ECHO	Publicly sponsored
JPS	RW	243294	Roberts	2010	Wales, U.K.	Nurse Education Today	educators, health care providers, policy makers, researchers	Not reported	NA	Funding not reported	brief reporting on "study selection", so unclear whether technically, L1 was done. Also, not entirely clear on how many reviewers.
JPS	RW	243297	Rodgers	2012	U.K.	Health Technology Assessment	researchers, policymakers, primary care providers	Yes	The National Institute for Health Research Health Technology Assessment programme	Publicly sponsored	very difficult to tease out the methods for scoping review and concurrent systematic review
JPS	RW	243306	Rowland	2014	USA	Disability and Health Journal	health care providers, policy makers, researchers	Yes	National Institute on Disability and Rehabilitation Research/DOE	Publicly sponsored
JPS	RW	243308	Roy	2013	Canada	Australian Journal of Rural Health	health care providers, researchers	Yes	Fonds quebecois de recherche sur la societe et la culture; the PHARE scholarship (CIHR); the Desjardins Foundation and Masculinities &Societe research team; Michael Smith Foundation for Health Research scholar award.	Publicly sponsored
JPS	RW	243316	Samaan	2013	Canada	Journal of Multidisciplinary Healthcare	evidence users, guideline developers, journal editors and researchers	Yes	CANNeCTIN	Publicly sponsored
JPS	RW	243318	Sanchez	2014	Honduras	PLoS Neglected Tropical Diseases	health care providers, policy makers, researchers	Yes	GHRI	Publicly sponsored
jps	RW	243320	Sanmartin	2008	Canada	International Journal or Technology Assessment in Health Care	health care providers, policy makers, researchers	Yes	Health Canada	Publicly sponsored
jps	RW	243321	Sanou	2014	Canada	Journal of Immigrant Minority Health	community service providers, policy makers, researchers	Yes	CIHR, PHIRN,OLIP, ACHNO, Centre on Governance and Just Food	Publicly sponsored
jps	RW	243322	Saparova	2012	USA	Perspectives in Health Information Management	health care providers, policy makers, researchers	Not reported	NA	Funding not reported
jps	RW	243324	Sarrami-Foroushani	2014	Australia	BMC Health Services Research	practitioners, researchers and policy-makers.	Not reported	NA	Funding not reported	Authors state that this review was part of Community Engagement Research Project, but not sure whether this means funding was involved??
jps	RW	243326	Saunders	2014	Canada	J. Occupational Rehabilitation	funding agencies, rehabilitiation professionals, researchers	Not reported	NA	Funding not reported
jps	RW	243328	Sawka	2010	Canada	PLoS ONE	administrators, health policy makers, physicians	Yes	CIHR; Osteoporosis Strategy Program of the Ontario Ministry of Health	Publicly sponsored	I couldn't figure out how to access the Supporting Information. Sent email to first author to ask about this.; RW: was able to access the Appendix S1 through pubmed, have changed answers in methods accordingly
jps	RW	243329	Sawka	2014	Canada	Endocrinol Metab Clin N Am	health care providers, policy makers, researchers	Yes	U of T Dep't of Medicine Stategic Innovation Fund grant	Publicly sponsored
jps	RW	243343	Schwellnus	2014	Canada	Medical Teacher	health care providers, policy makers, researchers	Yes	BMO Financial Chair in Health Professions Education Research	Publicly sponsored
jps	RW	243344	Scott	2010	Canada	Global Telehealth	researchers, industry sectors and communities	Yes	SSHRC	Publicly sponsored
jps	RW	243347	Seekins	2012	USA	Disability and Health Journal	researchers	Yes	National Institute of Disability and Rehabilitation Research + University of Montana	Publicly sponsored
jps	RW	243356	Serbinski	2014	Canada	Children and Youth Services Review	child welfare administrators, practitioners and researchers	Not reported	NA	Funding not reported
jps	RW	243359	Shachak	2011	Canada	Informatics in Primary Care	HIT implementation leaders, policy makers and researchers	Yes	CIHR; Connaught start-up from the University of Toronto	Publicly sponsored
JPS	RW	243363	Shankardass	2012	Canada	Int J Public Health	health care policy makers, researchers	Yes	Ontario Ministry of Health and Long Term Care, Alma and Baxter Ricard Chair in Inner City Health.	Publicly sponsored
JPS	RW	243364	Shanmugasegaram	2014	Canada	Journal of Cardiovascular Nursing	global and national level health policy makers, researchers	Yes	CIHR	Publicly sponsored
JPS	RW	243366	Shareck	2013	Canada	Global Health Promotion	health policy researchers, government decision-makers	Yes	PHAC, CHIR, CIHR-PHAC	Publicly sponsored
JPS	RW	243371	Shekhawat	2013	New Zealand	J Am Acad Audiol	clinicians, researchers	Not reported	NA	Funding not reported
JPS	RW	243372	Shemilt	2013	U.K.	PLoS ONE	health policy makers, researchers	Yes	UK Dept of Health Policy Research Programme	Publicly sponsored	I could not access supplementary material on review protocol, search strategies, characteristics of included studies. RW: I was able to access the supplementary material through pubmed and have verified using that information
JPS	RW	243378	Shiff	2014	Canada	BMC Health Services Research	health care policy makers, researchers	Yes	Canadian Arthritis Network Rapid Impact Platform Program, Saskatchewan Health Research Foundation, the Centennial Chair Program at the U of Saskatchewan.	Publicly sponsored
JPS	RW	243381	Shrubsole	2014	U.K.	Indoor and Built Environment	government policy makers, researchers	Yes	Engineering and Physical Sciences Research Council	Publicly sponsored
JPS	RW	243388	Sims	2014	U.K.	Health and Social Care in the Community	policy makers, social worker practitioners, researchers	Not reported	NA	Funding not reported
JPS	RW	243400	Snyder	2011	Canada	Open Medicine	health care policy makers, physicians, researchers	Yes	CIHR	Publicly sponsored
JPS	RW	243404	South	2013	U.K.	Global Health Promotion	health promoters, researchers	Yes	NIHRSD & OP of the UK	Publicly sponsored	details of study selection and screening are published in another paper
JPS	RW	243411	Spilsbury	2011	U.K.	International Journal of Nursing Studies	geriatric care providers, policy makers, researchers	Yes	NIHR NCC RCD Post Doctoral Personal Award	Publicly sponsored
JPS	RW	243413	Stalker	2012	U.K.	Child Abuse Review	policy- makers, practitioners, researchers,	Yes	Sir Halley Stewart Trust	Publicly sponsored
JPS	RW	243417	Stathokostas	2013	Canada	Sports Med	health care providers for older adults, researchers	Yes	CIHR ICE Team grant	Publicly sponsored
JPS	RW	243420	Steele	2014	Canada	Dysphagia	clinicians, researchers	Yes	Nestle ́ Health Science	Industry-sponsored
pilot	PR	243423	Stelfox	2010	Canada	Arch Surg	researchers, clinicians, administrators, policy makers	Yes	Canadian Institutes of Health Research	Publicly sponsored
JPS	RW	243425	Stepanyan	2013	U.K.	Educational Technology and Society	Educators, researchers	Yes	UK Higher Education Academy	Publicly sponsored
JPS	RW	243429	Stevens	2014	Canada	Disability and Rehabilitation	health care practitioners (esp. rehabilitation), researchers	Yes	CIHR	Publicly sponsored
JPS	RW	243439	Stroud	2013	Canada	Academic Medicine	medical educators, physicians, researchers	No	NA	Non-sponsored
JPS	RW	243443	Sunderland	2013	Australia	Health Information Management Journal	community health advocates/policy makers, health care policy makers, researchers	Not reported	NA	Funding not reported
JPS	RW	243444	Sunley	2010	U.K.	Educational Research	educators, researchers	Yes	Gordon Cook Foundation, Comino Foundation	Publicly sponsored
JPS	RW	243445	Suphanchaimat	2014	Thailand	HIV/AIDS – Research and Palliative Care	global health researchers, HIV/AIDs researchers, health care policy makers	Yes	IHPP	Publicly sponsored
JPS	RW	243446	Surette	2013	Canada	Complementary Therapies in Medicine	health care policy makers, physicians, researchers	Yes	Alberta Innovates-Health Solutions	Publicly sponsored	supplementary data is available in the online version of the article, to which this reviewer has no access.
JPS	RW	243447	Suter	2013	Canada	Journal of Interprofessional Care	interprofessional theory researchers	Yes	Health Canada's Interprofessional Education for Collaborative Patient Centred Practice initiative	Publicly sponsored	This manuscript presents the findings from a scoping review conducted in 2007 within a project funded under Health Canada’s Interprofessional Education for Collaborative Patient Centred Practice initiative (Reeves et al., 2007).
JPS	RW	243452	Symonds	2011	U.K.	Educational Review	educational researchers, policy makers	Not reported	NA	Funding not reported
JPS	RW	243464	Taylor	2014	Australia	Journal of Hand Therapy	physicians, rehabilitation practitioners, researchers	Not reported	NA	Funding not reported
JPS	RW	243465	Temple	2012	Canada	Journal on Developmental Disabilities	People with disabilities, Policy makers, Professionals	Yes	CIHR	Publicly sponsored
JPS	RW	243466	Terstappen	2013	Canada	Agric Hum Values	researchers	Not reported	NA	Funding not reported
JPS	RW	243468	Thomas	2013	Canada	American Journal of Occupational Therapy	occupational therapists, occupational therapy researchers	Not reported	NA	Funding not reported
JPS	CN	243470	Thomas	2014	Canada	Implementation Science	health care professionals, knowledge translation researchers	Yes	Edith Strauss Rehabilitation Research Projects (Edith Strauss Foundation of Canada and School of Physical and Occupational Therapy, McGill University)	Publicly sponsored
JPS	CN	243472	Thompson	2013	Canada	Enabling Health and Healthcare through ICT	child-in-care policy makers, researchers, social workers	Not reported	NA	Funding not reported	detailed search protocols are available from the authors (i.e. not outlined in the article)
JPS	CN	243474	Thomson	2013	Canada	Developmental Medicine and Child Neurology	pediatric health researchers (especially specializing in epilepsy), pediatricians, health care providers	Yes	CIHR	Publicly sponsored
JPS	CN	243477	Thulien	2014	Canada	JOGC (Journal of Obstetrics and Gynecology Canada)	Clinicians, community outreach workers, researchers in HPV, cervical cancer, global health	Yes	Cancer Care Ontario	Publicly sponsored
JPS	CN	243480	Tolley	2014	Australia	J Burn Care Res	health care professionals (esp. burn care), researchers (esp. support systems for burn victims)	Yes	the Burn Injury Network	Publicly sponsored
JPS	CN	243481	To-Miles	2012	Canada	Work	researchers, therapists, related stakeholders and teachers	Not reported	NA	Funding not reported
JPS	CN	243482	Tomlinson	2005	U.K.	the National Foundation for Educational Research	researchers in education and conflict	Yes	the National Foundation for Educational Research's internal Research Development Fund	Publicly sponsored
JPS	CN	243484	Toohey	2011	Canada	International Journal of Behavioral Nutrition and Physical Activity	Community health policy makers, public health practitioners, and researchers	Yes	CIHR, Alberta Innovates - Health Solutions, University of Calgary Veterinary Medicine Entrance Award, UofC Undergrad Research Experience Award	Publicly sponsored
JPS	CN	243488	Toto	2013	USA	Topics in Geriatric Rehabilitiation	rehabilitation professionals who implement physical activity programming for older adults in research or clinical practice	No	NA	Non-sponsored
JPS	CN	243492	Trede	2014	Australia	Nurse EducationToday	nursing and paramedicine practitioners and researchers	Not reported	NA	Funding not reported
JPS	CN	243500	Tsulukidze	2014	USA	Patient Education and Counselling	Clinicians, medical practice researchers	Yes	Dartmouth Center for Health Care Delivery Science	Publicly sponsored
JPS	CN	243501	Tunnicliff	2013	U.K.	Journal of Clinical Nursing	nurses, physicians, policy-makers and researchers in HIV care	Not reported	NA	Funding not reported
pilot	PR	243504	Tusˇevljak	2012	Canada	Foodborne Pathogens and Disease	public health practitioners, policy makers, food scientists/food industry	Yes	Public Health Agency of Canada	Publicly sponsored	scoping review and meta analysis; no formal extraction as part of scoping study (merely done to inform question for SR-MA)
JPS	CN	243511	Valaitis	2012	Canada	Primary Health Care Research & Development	primary care and public heallth practitioners, policymakers, managers	Yes	Canadian Health Services Research Foundation; Health Services and Policy Research Support Network (HSPRSN) Partner- ship Program; the Michael Smith Foundation for Health Research; McMaster University, School of Nursing and the Faculty of Health Sciences; the Public Health Agency of Canada; Huron County Health Unit; Victorian Order of Nurses Canada; Registered Nurses’ Association of Ontario; Capit…	Publicly sponsored	Results of this review are found in an accompanying paper. They provide recommendations on how to conduct a scoping review
JPS	CN	243512	Vallerand	2014	Canada	Child and Adolescent Mental Health	ADHD policy makers, mental health practitioners, researchers, GP's	No	NA	Non-sponsored
JPS	CN	243513	van de Glind	2013	The Netherlands	Dementia and Geriatric Cognitive Disorders	Researchers, health care policy makers, physicians and care-givers of dementia patients	Yes	Healthcare Insurance Board	Publicly sponsored
JPS	CN	243518	Van Hout	2014	Ireland	Drug Testing and Analysis	Drug monitoring systems (governments), drug workers, and clinicians	Yes	European Community’s Seventh Framework Programme	Publicly sponsored
JPS	CN	243519	Van Mossel	2012	Canada	European Journal of Cancer Care	any practitioners caring for colorectal cancer patients, researchers studying patient information needs	Yes	CIHR	Publicly sponsored
JPS	CN	243523	Vanstone	2013	Canada	Canadian Journal of Higher Education	research community, research funding agencies, university administrators, university educators	Not reported	NA	Funding not reported
JPS	CN	243525	Verhoef	2014	Netherlands	J Med Internet Res	health care policy makers, researchers in quality of health care, social media researchers, healthcare administrators	Yes	ZonMw, the Netherlands Organisation for Health Research and Development. Netherlands Organisation for Scientific Research (NWO)	Publicly sponsored
JPS	CN	243528	Victoor	2012	Netherlands	BMC Health Services Research	health care policy makers, health care researchers, physicians	Yes	Dutch Ministry of Education, Culture and Science	Publicly sponsored
JPS	CN	243529	Vimarlund	2014	Sweden	IMIA Yearbook of Medical Informatics	IT and technology developers, policy makers, researchers, businessmen	Not reported	NA	Funding not reported
JPS	CN	243530	Vis	2011	Norway	Child and Family Social Work	child protection policy makers and researchers, social workers	Yes	Norwegian Ministry of Children and Equality	Publicly sponsored
JPS	CN	243534	Wagman	2014	Sweden	Scandinavian Journal of Occupational Therapy	occupational therapists, occupational therapy researchers	Not reported	NA	Funding not reported
JPS	CN	243550	Watson	2011	U.K.	Child: care, health and development	healthcare professionals and policymakers (esp. regarding young people with complex healthcare needs), researchers	Yes	NIHR-Programme Development Grants	Publicly sponsored
MK	PR	243552	Weeks	2008	Canada	BMC Complementary and Alternative Medicine	journalists; media; researchers; CAM users	Yes	Canadian Cancer and CAM Research Team (CCAM) of the Sociobehavioural Cancer Research Network, supported by the Centre for Behavioural Research and Programme Evaluation through the National Cancer Institute of Canada with funds through the Canadian Cancer Society	Publicly sponsored
MK	PR	243554	Wei	2014	Canada	BMC Surgery	clinicians; resarchers	Yes	Canadian Institutes of Health Research; Division of General Surgery and the Toronto General Hospital Research Institute, University Health Network	Publicly sponsored
MK	PR	243555	Welk	2013	Canada	Spinal Cord	Physicians; researchers	Not reported	NR	Funding not reported
MK	RW	243558	White	2011	Canada	Implementation Science	healthcare providers; healthcare oganizations; policy-makers	Yes	CIHR	Publicly sponsored
MK	PR	243570	Wilhelm	2011	Canada	Epidemiol. Infect.	policy-makers; industry stakeholders; researchers	Not reported	NR	Funding not reported
MK	PR	243573	Williams	2014	UK	Br J Ophthalmol	physicians; researchers	Yes	NIHR Career Development Fellowship CDF-2009-02-35	Publicly sponsored
MK	PR	243574	Williams	2013	Canada	Medical Teacher	clinicians; medical educators	Yes	BMO Financial Chair in Health Professions Education Research awarded to Heather Carnahan	Publicly sponsored
MK	PR	243577	Williams	2012	US	J Head Trauma Rehabil	Physicians	Yes	US Department of Veterans Affairs, Office of Research and Development, Health Services Research and Development Polytrauma and Blast Related QUERI(RRP#07-289 and RRP # 09-134; Dr Williams, PI); the Langeloth Foundation; the US Department of Veterans Affairs, Office of Research and Development, Rehabilitation Research andDevelopment (Career Development Award B4927W; Dr Turner, PI)	Publicly sponsored
MK	PR	243578	Williams-Brennan	2012	Canada	Arch Gynecol Obstet	healthcare professionals; policy-makers; researchers	Not reported	NR	Funding not reported
MK	PR	243583	Wilson	2009	Canada	Open Medicine	healthcare professionals; physicians	Yes	Ontario HIV Treatment Network	Publicly sponsored
MK	PR	243585	Wilson	2012	Canada	Health Research Policy and Systems	community-based organizations; healthcare providers	Not reported	NR	Funding not reported
MK	PR	243586	Wilson	2014	New Zealand	Developmental Medicine & Child Neurology	Physicians	Not reported	NR	Funding not reported
MK	PR	243587	Wilson	2010	UK	Implementation Science	researchers; funding agencies	Yes	MRC Population Health Sciences Research Network (Ref: PHSRN 11).	Publicly sponsored
MK	PR	243591	Worthington	2012	Canada	AIDS Behav	people living with AIDS/HIV, rehabilitation professionals, employers, insurers, and policy makers	Yes	Canadian Institutes of Health Research (CIHR); Michael DeGroote Postdoctoral Fellowship (McMaster University).	Publicly sponsored
MK	PR	243595	Wright	2011	Scotland	J. of Practice Teaching & Learning	medical educators; healthcare workers	Yes	Scottish Government Diabetes Education Group	Publicly sponsored	I'm unsure if this should be included. This article reports on a 'scoping exercise': the authors conducted a brief literature review and used the results to develop an interview guide. The majority of the report is focused on the interview process and their analysis of the interviews. There is very (very) little discussion of their literature review and they don't seem to present any results from…
MK	RW	243601	Yost	2014	Canada	Worldviews on Evidence-Based Nursing	nurses; medical educators; knowledge users	Yes	CIHR	Publicly sponsored
MK	RW	243604	Younger	2010	UK	Health Information and Libraries Journal	librarians; library administrators	Not reported	NR	Funding not reported
MK	RW	243606	Zaidi	2013	Pakistan	International Journal of Pharmacy and Pharmaceutical Sciences	pharmacists; physicians; policy-makers	Yes	Alliance for Health Policy and Systems Research	Publicly sponsored
MK	RW	243609	Zheng	2013	China	Infectious Diseases of Poverty	policy-makers; researchers	Yes	UNICEF/UNDP/World Bank/WHO Special, Chinese National Science and Technology Major Project, Ministry of Science and Technology of China	Publicly sponsored
MK	RW	243614	Zinszer	2012	Canada	BMJ Open	practitioners; researchers	Yes	CIHR	Publicly sponsored
MK	RW	243619	Abboud	2013	Canada	Cephalalgia	clinicians, neuroscientists and biomechanics researchers	No	No funding	Non-sponsored
MK	RW	358201	Harris	2006	Scotland	Report	policy-makers; service providers	Not reported	NR	Funding not reported
MK	RW	358203	Wallace	2006	UK	Report to the Department of Health Patient Safety Research Programme	healthcare providers; policy-makers; NHS	Yes	Health Patient Safety Research Portfolio (PSRP)	Publicly sponsored
MK	RW	358208	Freeman	2000	UK	Report for the National Co-ordinating Centre for NHS Service Delivery and Organisation R & D (NCCSDO)	healthcare providers; policy-makers	Yes	National Co-ordinating Centre for NHS Service Delivery and Organisation R & D (NCCSDO)	Publicly sponsored	the authors indicate that a scoping contract was awarded but it is not explicitly stated that the NCCSDO awarded it
MK	RW	358209	Nicolson	2000	UK	Report for the National Co-ordinating Centre for NHS Service Delivery and Organisation R & D (NCCSDO)	healthcare providers; policy-makers; researchers	Yes	NIHR	Publicly sponsored
MK	RW	358210	Gulliford	2001	UK	Report for the National Co-ordinating Centre for NHS Service Delivery and Organisation R & D (NCCSDO)	healthcare providers; policy-makers	Yes	NHS Service Delivery and Organisation (SDO) R & D Programme	Publicly sponsored
MK	RW	358211	Akpokodje	2002	UK	Report	healthcare providers; policy-makers	Not reported	NR	Funding not reported
MK	EL	358212	Arksey	2002	UK	Report for the National Co-ordinating Centre for NHS Service Delivery and Organisation R & D (NCCSDO)	healthcare providers; policy-makers	Yes	NHS Service Delivery & Organisation (SDO) Research and Development Programme	Publicly sponsored
MK	EL	358213	Elliott	2003	UK	Report for the National Co-ordinating Centre for NHS Service Delivery and Organisation R & D (NCCSDO)	health services; policy-makers	Yes	National Institute for Health Research (NIHR)	Publicly sponsored
MK	EL	358214	Carr-Hill	2003	UK	Report to the National Co-ordinating Centre for NHS Service Delivery and Organisation R & D (NCCSDO)	hospital administrators; policy-makers	Yes	NCCSDO	Publicly sponsored
MK	EL	358215	Katz	2003	US	Alernative Therapies	researchers	Yes	Centers of Disease Control and Prevention	Publicly sponsored	this paper reports on the search that was conducted but at time of publication data extraction and analysis had not yet occurred. The authors provide details around how these additional pieces will be conducted (the last two steps are reported like a mapping protocol)
MK	EL	358219	While	2005	UK	Report for the National Co-ordinating Centre for NHS Service Delivery and Organisation R&D (NCCSDO)	child health services; healthcare providers; policy-makers	Yes	NCCSDO	Publicly sponsored
MK	EL	358220	Hewitt	2003	UK	Report for the National Co-ordinating Centre for NHS Service Delivery and Organisation R&D (NCCSDO)	healthcare providers; policy-makers; researchers	Yes	NCCSDO	Publicly sponsored
MK	EL	358223	Fotaki	2005	UK	Report for the National Co-ordinating Centre for NHS Service Delivery and Organisation R&D (NCCSDO)	health services; policy-makers	Yes	NCCSDO	Publicly sponsored	need to consult appendices for literature search information
MK	EL	358224	O'Malley	2005	UK	Housing Studies	mental healthcare providers; policy-makers	Yes	Worcestershire Community and Mental Health Trust and Worcestershire Social Services	Publicly sponsored
MK	EL	358225	Horne	2005	UK	Report for the National Co-ordinating Centre for NHS Service Delivery and Organisation R & D (NCCSDO)	policy-makers; researchers	Yes	NHS National Coordinating Centre for Service Delivery and Organisation (NCCSDO)	Publicly sponsored	multiple lit searches done (for different components), made this tough to abstract/follow.
MK	EL	358226	Baxter	2006	UK	Report	policy-makers; researchers	Yes	Department of Health, England	Publicly sponsored
MK	EL	358227	Arksey	2006	UK	Report for the Social Policy Research Unit of The University of York	caregivers of the elderly; healthcare providers; policy-makers	Yes	Actuarial Profession	Industry-sponsored
MK	EL	358228	Cahill	2008	UK	Health Technology Assessment	healthcare providers; policy-makers	Yes	National Coordinating Centre for Research Methodology (NCCRM)	Publicly sponsored	scoping review: chapter 2, appendix I ONLY - the rest does not apply (not a scoping review)
MK	EL	358229	Templeton	2006	Scotland	Report for the Substance Misuse Research Team	healthcare providers; policy-makers; researchers	Yes	Substance Misuse Research Team in the Scottish Executive	Publicly sponsored
MK	EL	358230	Traynor	2006	UK	report to the National Co-ordinating Centre for NHS Service Delivery and Organisation	healthcare providers; policy-makers	Yes	National Co-ordinating Centre for NHS Service Delivery and Organisation Research and Development (NCCSDO)	Publicly sponsored
MK	RW	358232	Higginson	2007	UK	Report for the National Co-ordinating Centre for NHS Service Delivery and Organisation R & D (NCCSDO)	healthcare providers; researchers	Yes	NHS Service Delivery and Organisation	Publicly sponsored
MK	RW	358233	Griffiths	2007	UK	Report for the Department of Health in England	nurses; researchers	Yes	Department of Health in England	Publicly sponsored
MK	RW	358234	Vissandjee	2007	Canada	Journal of International Women's Studies	health care practitioners; health research funding bodies; policy-makers, researchers	Not reported	NR	Funding not reported
MK	RW	358235	Coghlan	2008	UK	Report for Centre for Excellence and Outcomes and Young People’s Services	policy-makers; early childhood education providers	Yes	Department for Children, Schools and Families	Publicly sponsored
RW	WZ	358236	Marriott	2008	UK	National Coordinating Centre for NHS Service Delivery and Organisation R&D-Report	researchers, practitioners, service managers, policy makers, service users	Yes	NIHR	Publicly sponsored
RW	WZ	358237	Newbigging	2008	Scotland	NHS Health Scotland - Report	governments, policymakers, service users, carers, communities	Yes	NHS Health Scotland	Publicly sponsored
RW	WZ	358238	Lord	2008	UK	Centre for Excellence and Outcomes in Children and Young People’s Services-Report	researchers, decision-makers	Yes	Department of Children, Schools and Families	Publicly sponsored
RW	WZ	358240	Foster	2009	UK	University of Manchester - Report	researchers, policy-makers	Yes	NCSI/Macmillan Cancer Support	Publicly sponsored
RW	WZ	358243	Medves	2009	Canada	Interprofessional Education Curricula Models for Health Care Providers in Ontario- Report	health professionals, educators	Yes	Ontario Ministry of Health and Long-Term Care	Publicly sponsored
RW	WZ	358244	Martin	2009	UK	Centre for Excellence and Outcomes in Children and Young People’s Services - Report	researchers, local authorities, trust partners	Yes	Department of Children, Schools and Families	Publicly sponsored
RW	WZ	358245	Bostock	2009	UK	Centre for Excellence and Outcomes in Children and Young People’s Services - Report	researchers, local authorities, trust partners	Yes	Department of Children, Schools and Families	Publicly sponsored
RW	WZ	358246	Zeigler	2009	UK	NCSI-Report	researchers	Yes	NCSI	Publicly sponsored
RW	WZ	358249	Trivedi	2009	UK	Health Education Research	researchers, public health programme developers	Yes	National Institute for Health and Clinical Excellence	Publicly sponsored
RW	WZ	358250	van Dijk	2009	Canada	Interprofessional Education Curricula Models for Health Care Providers in Ontario- Report	health professionals, educators	Yes	Ontario Ministry of Health and Long-Term Care	Publicly sponsored	WZ: looks to be related to 358243
RW	WZ	358258	Boeltzig	2010	US and UK	Journal of Disability Policy Studies	government managers and administrators, employment service providers and practitioners, researchers and academics, disability advocates, and individuals with disabilities from the US and the UK	Yes	IBM Center for the Business of Government	Publicly sponsored
RW	WZ	358261	Forbes	2010	UK	National Institute for Health Research Service Delivery and Organisation programme - Report	service providers, comissioners and researchers	Yes	NHS, NIHR	Publicly sponsored
RW	WZ	358262	Greyson	2010	Canada	International Journal for Equity in Health	pharma policy researchers	No	NA	Non-sponsored
RW	WZ	358265	Liu	2010	Australia	Schizophrenia Research	clinical research community, funding bodies	Yes	Commonwealth Government of Australia	Publicly sponsored
RW	WZ	358271	Parker	2010	UK	Social Policy Research Unit- Report	policymakers	Yes	Department of Health	Publicly sponsored
RW	WZ	358272	Young	2010	UK	National Institute for Health Research Service Delivery and Organisation Programme-Report	policymakers	Yes	NHS, NIHR	Publicly sponsored
RW	WZ	358275	Kendall	2010	UK	National Institute for Health Research Service Delivery and Organisation programme - Report	policymakers, pracititioners, researchers	Yes	NHS, NIHR	Publicly sponsored
RW	WZ	358277	Crilly	2010	UK	National Institute for Health Research Service Delivery and Organisation Programme-Report	health care managers, health care organisations, governments, researchers, practitioners	Yes	NHS, NIHR	Publicly sponsored	2 phases of the literature search, *As with TA and full text - three reviewers did extraction/coding in Phase 1 but these details are not mentioned for Phase 2
RW	WZ	358281	MacDougall	2011	Canada	Can J Dent Hygiene	dental hygenists, researchers	No	NA	Non-sponsored
RW	WZ	358283	Wysocki	2011	US	Annals of Internal Medicine	policymakers, researchers	Yes	AHRQ	Publicly sponsored	*this is a technical brief
RW	WZ	358284	Anstee	2011	UK	BMC Public Health	researchers	Yes	NIHR Evaluations Trials and Studies Coordinating Centre	Publicly sponsored
RW	WZ	358290	Bragge	2011	Australia	BMC Medical Research Methodology	community leaders, decision-makers and researchers	Yes	Victorian Neurotrauma Initiative	Publicly sponsored
RW	WZ	358293	CPHI	2011	Canada	CPHI-Report	policymakers	Yes	federal, provincial and territorial governments	Publicly sponsored
RW	WZ	358295	Ghosh	2011	Canada	PHIRN-Report	policymakers, researchers	Not reported	NA	Funding not reported
RW	WZ	358296	Koehlmoos	2011	UK	EPPI-Report	policy makers, practitioners and service users	Yes	World Health Organisation.	Publicly sponsored
RW	WZ	358301	Raghoonandan	2011	Canada	Can J Dent Hygiene	dental professionals, caregivers	No	NA	Non-sponsored
RW	WZ	358302	Healthcare Improvement Scotland	2011	Scotland	Healthcare Improvement Scotland Report	practitioners, decision-makers	No	NA	Non-sponsored	companion report (part of series of Healthcare Improvement Scotland- Report)
RW	WZ	358303	Healthcare Improvement Scotland	2011	Scotland	Healthcare Improvement Scotland- Report	decision-makers, practitioners, healthcare organizations	Not reported	NA	Funding not reported	companion report (part of series of Healthcare Improvement Scotland- Report)
RW	WZ	358304	Healthcare Improvement Scotland	2011	Scotland	Healthcare Improvement Scotland- Report	decision-makers, practitioners, healtcare organization	Not reported	NA	Funding not reported	companion report (part of series of Healthcare Improvement Scotland- Report)
RW	WZ	358305	Healthcare Improvement Scotland	2011	Scotland	Healthcare Improvement Scotland- Report	decision-makers, practitioners	Not reported	NA	Funding not reported	companion report (part of series of Healthcare Improvement Scotland- Report)
RW	WZ	358308	Boyd	2011	UK	National Institute for Health Research - Report	practitioners, policymakers, senior managers, health care consumer representatives and academics	Yes	Service Delivery and Organisation Programme	Publicly sponsored
RW	WZ	358311	Callahan	2012	Australia	Depression Research and Treatment	researchers, funding bodies and policy makers	Not reported	NA	Funding not reported
RW	WZ	358312	Coast	2012	UK	Health and Place	researchers, policymakers	Yes	LSE Research Committee Seed Fund	Publicly sponsored
RW	WZ	358314	Nolte	2012	UK	RAND Corporation - Report	policymakers	Yes	Department of Health in England	Publicly sponsored	WZ: Although the author uses scoping in the title and objective, they identify the review as a rapid evidence review in the mehtods section.
RW	WZ	358320	Greer	2012	US	Annals of Internal Medicine	policymakers, researchers	Yes	AHRQ Effective Health Care Program	Publicly sponsored
RW	WZ	358322	Boydell	2012	US	Forum: Qualitative Social Research	researchers	Not reported	NA	Funding not reported
RW	WZ	358324	Nguyen	2012	Canada	Can J Dent Hygiene	researchers	Not reported	NA	Funding not reported
RW	WZ	358331	Ilic	2012	US	Food Control	government and industry stakeholder, researchers and funding agencies	Yes	United States Department of Agriculture Cooperative State Research, Public Health Agency of Canada	Publicly sponsored
RW	WZ	358332	Healthcare Improvement Scotland	2012	Scotland	Healthcare Improvement Scotland- Report	decision-makers, practitioners	Not reported	NA	Funding not reported	companion report (part of series of Healthcare Improvement Scotland- Report)
RW	WZ	358333	Healthcare Improvement Scotland	2012	Scotland	Healthcare Improvement Scotland- Report	decision-makers, researchers	Not reported	NA	Funding not reported
RW	WZ	358334	Healthcare Improvement Scotland	2012	Scotland	Healthcare Improvement Scotland- Report	decision-makers, practitioners, policymakers	Not reported	NA	Funding not reported	companion report (part of series of Healthcare Improvement Scotland- Report)
RW	WZ	358335	Healthcare Improvement Scotland	2012	Scotland	Healthcare Improvement Scotland- Report	decision-makers, guideline groups, pracitioners	Not reported	NA	Funding not reported	companion report (part of series of Healthcare Improvement Scotland- Report)
RW	WZ	358336	Healthcare Improvement Scotland	2012	Scotland	Healthcare Improvement Scotland- Report	policymakers	Not reported	NA	Funding not reported	companion report (part of series of Healthcare Improvement Scotland- Report)
RW	WZ	358338	Shchaink	2012	Canada	Journal of Comorbidity	healthcare organizations	No	NA	Non-sponsored
RW	WZ	476781	Arai	2013	UK	Child: care, health and development	researchers	Yes	Department of Health Policy Research Programme; Department of Health	Publicly sponsored
RW	WZ	476782	Asano	2014	Canada	Disability and Rehabilitation	MS healthcare professionals; researchers	Yes	Consortium of Multiple Sclerosis Centers ; National Multiple Sclerosis Society postdoctoral training grant	Publicly sponsored
RW	WZ	476785	Cornejo	2011	Mexico	Avances de investigación de el colegio de sonora	policy decision-makers; public health program planners	Not reported	NA	Funding not reported
RW	WZ	476786	Dutton	2009	UK	Housing and Dementia Research Consortium - Report	staff, policymakers, researchers on extra care housing	Yes	Joseph Rowntree Foundation	Publicly sponsored
RW	WZ	476789	Garcia-Sanjuan	2014	Spain	Clinical Nursing Research	nursing professionals	Yes	research grant (Conselleria de Educación, Cultura y Deporte, Generalitat Valenciana )	Publicly sponsored
RW	WZ	476790	Gonzalez	2013	Norway	Journal of Clinical Nursing	clinicians; nurses	Yes	Dementia Light House project in cooperation with Teaching Nursing Homes in Oslo	Publicly sponsored
RW	WZ	476791	Hand	2009	Canada	Creating an Agenda for Occupational Therapy's Contibution to Collaborative Chronic Disease Research - Report	occupational therapists; researchers	Not reported	NA	Funding not reported
RW	WZ	476794	Hurlock-Choroste	2014	Canada	Nursing and Health Sciences	nurse practitioners; educators; administrators	Not reported	NA	Funding not reported
RW	WZ	476795	Jacob	2014	Canada	Risk Analysis	policymakers; executive authorities at all levels of government, along with private-sector actors.	Yes	Delegation Wallonie-Bruxelles and FNRS	Publicly sponsored
RW	WZ	476796	Kavanagh	2005	UK	EPPI - Report	policymakers	Yes	Department of Health	Publicly sponsored
RW	WZ	476799	Macpherson	2006	UK	Health Technology Assessment scoping report	policy-makers, screnign program planners	Not reported	NA	Funding not reported
RW	WZ	476803	Reeves	2007	Canada	Calgary Health Region -report	professionals; educators	Yes	Health Canada	Publicly sponsored
RW	WZ	476805	Roland	2006	UK	National Primary Care Research and Development Centre - Report	NHS; policymakers; researchers	Yes	NHS Services Delivery and Organisations R&D programme	Publicly sponsored
RW	WZ	476807	Swift	2013	UK	Child: care, health and development	health service providers; researchers	Yes	National Institute for Health Research Collaboration for Leadership in Applied Health Research and Care for Nottinghamshire, Derbyshire and Lincolnshire (NIHR CLAHRC NDL)	Publicly sponsored
RW	WZ	476808	Wong	2009	Canada	Michael Smith Foundation for Health Research - Report	HHR; researchers	Yes	Michael Smith Foundation for Health Research; CIHR	Publicly sponsored
WZ	JPS	Baxter 2008	Baxter	2008	UK	Health and Social Care in the Community	policy makers	Yes	England Department of Health	Publicly sponsored	companion report to 358226
EL	MK	Carter 2010 (327257)	Carter	2010	Canada	Advanced Practice Nursing	Health policymakers	Yes	Canadian Health Services Research Foundation, Office of Nursing Policy of Health Canada	Publicly sponsored	Companion report to 328167 (which details the actual methodology used)
EL	MK	Clift 2008 (327258)	Clift	2008	UK	Sidney De Haan Research Centre for Arts and Health (Report)	Population health	Not reported	NA	Funding not reported
EL	MK	Clift 2010 (327259)	Clift	2010	UK	UNESCO OBSERVATORY, FACULTY OF ARCHITECTURE, BUILDING AND PLANNING, THE UNIVERSITY OF MELBOURNE REFEREED E-JOURNAL	Population health	Not reported	NA	Funding not reported	Companion report to Clift 2008 (327258): different outcome(s), same methodology (which is more fully described in the '08 report)
EL	MK	Cross 2013 (327263)	Cross	2013	Canada	Critical Reviews in Physical and Rehabilitation Medicine	Clinicians, health policymakers/researchers	Not reported	NA	Funding not reported
EL	MK	Davis 2004 (327264)	Davis	2004	UK	Research Report RR516	Education	Yes	NA	Non-sponsored	report commissioned by the Department for Education and skills
WZ	JPS	Denning 2013	Denning	2013	UK	Medical Mycology	researchers	Yes	University Hospital of South Manchester	Publicly sponsored	A scoping review was done to determine model estimates
EL	MK	Dicenso 2010 (327266)	Dicenso	2010	Canada	Advanced Practice Nursing	Health policymakers	Yes	Canadian Health Services Research Foundation, Office of Nursing Policy of Health Canada	Publicly sponsored	Companion report to 328167. This is the full report (detailing all components of the synthesis, and findings), but 328167 is the scoping review component methodology paper. Will consult during abstraction for 328167 as needed but will not abstract this one (because we're only interested in the scoping review component).
EL	MK	DiCenso 2010 (328167)	DiCenso	2010	Canada	Nursing Leadership	Health researchers, practitioners, administrators	Yes	The Canadian Health Services Research Foundation and the Office of Nursing Policy of Health Canada	Publicly sponsored
EL	MK	Farrar 2009 (327267)	Farrar	2009	Canada	The Faculty of Graduate Studies at the University of Guelph	Public heatlh	Yes	The Laboratory for Foodborne Zoonoses, the Public Health Agency of Canada, Poultry Industry Council, and Ontario Ministry of Agriculture, Food and Rural Affairs.	Publicly sponsored	Thesis: Chapter 2 is the relevant manuscript. Overall thesis used a scoping review-SR-meta-analysis approach
EL	MK	Harden 2007 (327269)	Harden	2007	UK	The EPPI-Centre is part of the Social Science Research Unit, Institute of Education, University of London	Social policy	Yes	the Department of Health, England (DH).	Publicly sponsored
pilot	PR	Kavanagh 2009	Kavanagh	2009	UK	EPPI-Centre report	Public health, Policy-makers from the dept of health	Yes	Department of Health	Publicly sponsored
WZ	JPS	Lee 2014	Lee	2014	Canada	Globalization and Health	global health researchers, policy makers	Yes	European Research Council; National Cancer Institute, US National Institutes of Health	Publicly sponsored
EL	MK	Manthorpe 2009 (327277)	Manthorpe	2009	UK	Social Care Workforce Research Unit King’s College London (Report)	Healthcare policy makers, researchers	Not reported	NA	Funding not reported
WZ	JPS	Rao 2006	Rao	2006	Australia	Australasian Journal on Ageing	policy-makers, researchers	Yes	Queensland government	Publicly sponsored
WZ	JPS	Richardson 2009	Richardson	2009	UK	Government report, Cancer Experiences Collaborative	policy-makers and researchers, health professionals, cancer survivors	Yes	National Cancer Survivorship Initiative	Publicly sponsored
WZ	JPS	South 2010	South	2010	UK	Government report - National Institute for Health Research Service Delivery and Organisation programme	policy-makers, researchers, community health practitioners, lay people	Yes	NHS	Publicly sponsored
WZ		Turner 2010	Turner	2010	UK	Report - University of Sheffield	ambulance service trusts, primary care trust (PCT) commissioners, academic units and research professionals, other emergency and urgent healthcare professionals, research funding bodies	Yes	Department of Health Policy Research Programme	Publicly sponsored
WZ	JPS	Williams 2009	Williams	2009	Canada	Government report, Canadian Research Network for Care in the Community Report	policy-makers, researchers, community health practitioners	Yes	CIHR, MOHLTC	Publicly sponsored
WZ	JPS	Wise 2012	Wise	2012	Australia	Government report, The Lowitja Insitute	policy-makers, health promotion practitioners, health care workers, researchers, community members	Yes	Australian Government Department of Innovations	Publicly sponsored

## Sheet: Method Characteristics
			Description of Scoping Synthesis Method					Step 1. Identifying the Research Question		Inclusion criteria and eligible study designs		Step 2. Identifying Relevant Studies									Limits			Step 3. Study Selection
DA1	DA2	Ref ID	Name of scoping synthesis method by authors	Definition (conceptual description) of synthesis method	Methodology Cited	Protocol use mentioned	Duration of Review	Research question	Research objective	Inclusion criteria	Eligible study design(s)	Search strategy	Consulted information specialist?	# of Electronic Databases searched	Manual searching of select journals?	Grey literature searched using Internet search engines or specific websites	Types of grey literature sources	Consulted content experts as part of search strategy?	Scanned reference list of relevant articles?	Performed an updated search?	Date [limits]	Language [limits]	Study design [SEARCH limits]	Title & abstract (L1) screening details given?	L1 Screening process	Full-text screening details given?	L2 Screening process
CW	KW	242295	scoping review	no definition	none cited	Use of a protocol mentioned	NR	Clearly reported	The main aim of the review was to give a broad picture of the key issues in this area, and the extent to which there are important gaps which need further research. It was obvious from the outset that this is a disparate and dislocated literature, and despite the four reviews, there is still a strong need for further overviews. We have only been able to touch on some of the important areas and th…	Unclear/inferred	All study designs	Iteratively defined	Yes	Searched >1 database	Yes	Grey lit searched	SIGLE database, Index to Conference Poceedings using Blaise, Library of Congress Catalogue and visits to libraries (Broadmoor Hospital, Home Office Information and Library Service, Institute of Psychiatry and King's Fund Library)	Yes	Not Reported	No	Limited by date	Not reported	Not limited by study design	Not Reported	N/A	Not Reported	N/A
CW	KW	242296	scoping review	no definition	none cited	Not reported	NR	Clearly reported	To identify areas where good quality, up-to-date systematic reviews of the effectiveness of mental health services have been undertaken, to identify areas where no good quality, up-to-date systematic reviews of the effectiveness of mental health services have been undertaken, to compare the aims and recommendations from the NSF with the results and conclusions from systematic reviews, to make rec…	Clearly reported	Secondary research only	Clearly reported	Yes	Searched >1 database	Not reported	Grey lit searched	websites of organisations indexed in Netting the Evidence: A ScHARR Introduction to Evidence Based Practice on the Internet	Yes	Not Reported	Not Reported	Limited by date	Not reported	Limited by study desgin	Yes	≥ 2 independent reviewers	Yes	≥ 2 independent reviewers
CW	KW	242300	scoping study	no definition	none cited	Not reported	NR	Unclear/inferred	To see whether things were getting better for these different groups (young people and older people - people of any race or culture - people of any religion or belief - gay, lesbian, straight, bisexual and transgender people - men and women - people with learning disabilities who have other disabilities or health problems). The Foundation was also asked to look at what was happening about helping…	Unclear/inferred	Not specified	Unclear/Not reported	Not reported	Searched >1 database	Not reported	Grey lit searched	Choice Forum, UK Health & Learning Disability Network, PMLD Network, Hidden Loves Forum, King’s Fund information service, Valuing People Now website, Learning Disability Today archive	Not Reported	Not Reported	Not Reported	Limited by date	Not reported	Not reported	Not Reported	N/A	Not Reported	N/A
CW	KW	242304	scoping review	Scoping reviews involve the synthesis and analysis of a wide range of research aiming at summarizing findings and identifying research gaps rather than aiming at estimating effectiveness.	Arksey and O’Malley, 2005; Levac et al., 2010	Not reported	NR	Clearly reported and iteratively defined	to map the research field of patient-focused Internet-based interventions within the field of reproductive medicine to get more insight into [Research Question (RQ) 1] categorization of Internet interventions that have been studied, (RQ 2) the detailed composition of these interventions and (RQ 3) how they were evaluated.... We focused the scoping exercise in this review by defining three researc…	Clearly reported	All study designs	Clearly reported	Not reported	Searched >1 database	Not reported	Unclear/Not reported	NA	Not Reported	Yes	Not Reported	Limited by date	Limited by language	Not limited by study design	Yes	≥ 2 independent reviewers	Yes	Done but unclear # of reviewers
CW	KW	242308	scoping review	no definition	Piette et al (2012)	Not reported	NR	Clearly reported	This scoping review of the telehealth literature over the past year was conducted to provide a snapshot of some of the current developments in the field. One of our goals in this survey therefore was to understand and harmonize the terminology . … This scoping review is designed to survey selected dimensions of the current literature, specifically targeting telehealth or eHealth interventions at …	Unclear/inferred	Not specified	Keywords only	Not reported	Searched only 1 database	Not reported	Grey lit searched	recorded keynote presentations, book chapters, and national eHealth strategies accessible from the WHO	Yes	Yes	No	Limited by date	Limited by language	Not reported	Not Reported	N/A	Not Reported	N/A
CW	KW	242309	scoping study	As a particular method in qualitative literature reviews, scoping studies have distinct characteristics; Unlike systematic reviews, they address broader topics and topic areas, in which many different study designs might be applicable.	Arksey and O’Malley, 2005	Not reported	NR	Clearly reported	we aim [to overcome] these challenges and to map out criteria for landscape as a resource for better health and well-being; ...By focusing on the links between landscape and physical, mental and social well-being... ; the health-promoting impact of outdoor environments	Clearly reported and iteratively defined	Not specified	Keywords only	Not reported	Searched >1 database	Yes	No grey lit search	NA	Yes	Yes	Not Reported	Limited by date	Not reported	Not limited by study design	Yes	≥ 2 independent reviewers	Not Reported	N/A
CW	KW	242310	rapid scoping review	Scoping reviews are systematic reviews limited in terms of either timescale or databases searched or data extracted and are used to provide preliminary data on the size and nature of the literature.	Centre for Reviews and Dissemination, Scoping reviews. Http://www.york.ac.uk/inst/crd/scoping.htm.	Not reported	NR	Clearly reported	To conduct a rapid scoping review to explore the hypothesis that socioeconomic affluence is associated with a more advanced stage of change for health behaviors	Clearly reported	Not specified	Keywords only	Not reported	Searched >1 database	Not reported	Grey lit searched	Google	Not Reported	Not Reported	No	Limited by date	Limited by language	Not reported	Yes	Done but unclear # of reviewers	Yes	1 reviewer only
CW	KW	242313	scoping review	a technique aimed at mapping relevant literature in a broad field of interest where several study designs may be represented.	none cited	Not reported	NR	Clearly reported	The objectives of this study were to describe, synthesize, and interpret literature on dysphagia and ANS dysfunction in AD and identify gaps in the existing literature	Clearly reported and iteratively defined	Primary and Secondary research	Keywords only	Yes	Searched >1 database	Not reported	Unclear/Not reported	NA	Yes	Yes	Not Reported	Limited by date	Limited by language	Not limited by study design	Not Reported	N/A	Yes	≥ 2 independent reviewers
CW	KW	242314	scoping review	no definition	Arksey and O'Malley (2005)	Not reported	NR	Clearly reported	to: (a) better understand the empirical associations between flexicurity practices and population health in Denmark and (b) assess the relevance and feasibility of implementing such policies to improve health and reduce health inequalities in Ontario, Canada	Clearly reported	Not specified	Keywords only	Not reported	Searched >1 database	Not reported	Grey lit searched	Organisation for Economic Co-operation and Development [OECD], International Labour Organization, and Canadian research organizations	Not Reported	Yes	Not Reported	Not reported	Not reported	Not reported	Yes	Done but unclear # of reviewers	Yes	Not done
CW	KW	242315	scoping review	no definition	Arksey and O'Malley (2005)	Not reported	NR	Clearly reported	The aims of this scoping review were to review the literature, including published and unpublished evidence, around the role of community pharmacists in public health; and to identify key themes emerging from these data and gaps in the evidence base	Clearly reported	Not specified	Keywords only	Not reported	Searched >1 database	No	Grey lit searched	websites of the Department of Health, the Royal Pharmaceutical Society, the General Pharmaceutical Council and the UK Faculty of Public Health, unpublished MPhil, PhD and MD theses	Not Reported	Not Reported	Not Reported	Limited by date	Limited by language	Not reported	Yes	Done but unclear # of reviewers	Yes	Done but unclear # of reviewers
CW	KW	242316	scoping study	no definition	Arksey and O'Malley (2005)	Not reported	3	Clearly reported	to rapidly map extant information on eHealth and mHealth in Bangladesh	Unclear/inferred	Not specified	Keywords only	Not reported	Searched only 1 database	Not reported	Grey lit searched	Google, Google Scholar	Yes	Not Reported	Not Reported	Limited by date	Not reported	Not reported	Not Reported	N/A	Not Reported	N/A
CW	KW	242318	scoping review	Scoping reviews aim to achieve in-depth and broad results as they attempt to identify all relevant literature regardless of study design and quality (Arksey & O’Malley 2005). One of its key strengths is redefining search terms as familiarity with the literature grows. Unlike a conventional systematic review, this iterative process allows for the inclusion and exclusion criteria to be developed po…	Arksey & O’Malley 2005	Not reported	NR	Clearly reported and iteratively defined	What are the experiences and preferences of Bangladeshi patients and carers in gaining access to diabetes-related health care information and services? Also, what are the key barriers and facilitators affecting access to diabetes healthcare information and services for Bangladeshis? What are the preferred sources and forms of information for Bangladeshis? What are the levels of knowledge regardin…	Clearly reported and iteratively defined	All study designs	Clearly reported and Iteratively defined	Not reported	Searched >1 database	Not reported	Grey lit searched	Google Scholar	Not Reported	Yes	Yes	Limited by date	Not limited by language	Not limited by study design	Yes	1 reviewer only	Yes	1 reviewer only
CW	KW	242322	scoping review	An iterative process whereby existing literature is identified, examined, and conceptually mapped, and where gaps in the research field are recognized.	Arksey & O’Malley 2005; Levac et al. 2010	Not reported	NR	Clearly reported	what factors and functions constitute optimal functionality from the older adult’s perspective? Our aim was to identify the core of the concept of optimal functionality in old age	Clearly reported	Primary research only	Keywords only	Yes	Searched >1 database	Not reported	No grey lit search	NA	Yes	Not Reported	Yes	Limited by date	Limited by language	Limited by study desgin	Yes	≥ 2 independent reviewers	Yes	≥ 2 independent reviewers
CW	KW	242327	scoping review	no definition	Arksey 2005, Levac et al 2010	Not reported	NR	Clearly reported	The purpose of this scoping review was to gather evidence on typologies of unintended harm outcomes and potential underlying factors to inform further systematic synthesis, theory development and evaluation framework	Clearly reported	Not specified	Keywords only	Not reported	Searched >1 database	Not reported	Grey lit searched	The World Health Organization (WHO), Canadian Public Health Agency of Canada (PHAC), Centers for Disease Control and Prevention (CDC) and the National Institute for Care and Health Excellence (NICE)	Not Reported	Yes	Yes	Limited by date	Not reported	Not reported	Yes	Done but unclear # of reviewers	Not Reported	N/A
CW	KW	242334	interpretative scoping review	This is a novel methodology to systematically examine, synthesize, and analyze an extensive body of heterogeneous literature. The comprehensive nature of a scoping review provides a mechanism to thoroughly, systematically, and methodically map all forms of the existing evidence (including a wide range of primary research and non-research sources). The interpretive approach ensures in-depth covera…	Arksey and O’Malley 2005, Davis et al 2009	Not reported	NR	Clearly reported	The overall goal of this paper is to identify the barriers and enablers to providing optimal primary dementia care to community living PWD/caregivers during the initial dementia diagnosis and management phase. To this end, the more specific objective is to critically examine Canadian and Western literature on the knowledge, attitudes, perspectives, and practices of PCP with regard to the diagnosi…	Clearly reported	Not specified	Clearly reported	Yes	Searched >1 database	Not reported	Unclear/Not reported	NA	Not Reported	Not Reported	Not Reported	Limited by date	Limited by language	Not reported	Yes	Done but unclear # of reviewers	Yes	Done but unclear # of reviewers
CW	KW	242335	scoping review	Scoping reviews follow a systematic and rigorous procedure [14]. They typically have broad, comprehensive objectives, compared to systematic reviews, which are often guided by more narrow, focused research questions [15].	Arksey and O'Malley 2005	Not reported	NR	Clearly reported	What is known from the literature about the impact of the environment on participation in out-of-school activities of children and youth with disabilities?	Clearly reported	All study designs	Clearly reported	Not reported	Searched >1 database	Not reported	No grey lit search	NA	Not Reported	Yes	Not Reported	Limited by date	Not reported	Not limited by study design	Yes	≥ 2 independent reviewers	Yes	≥ 2 independent reviewers
CW		242336
CW	KW	242338	scoping review	aims to map key concepts regarding a proposed research area to its main sources of evidence and salient thematic categories. Scoping reviews are considered useful for examining complex and emerging areas of study that can only be reviewed by covering a broad range of literature	Arksey and O'Malley 2005	Not reported	NR	Clearly reported	this study sought to explore the relationships between age-mixing,HIV risk behavior, and seroconversion in this population	Unclear/inferred	Not specified	Keywords only	Not reported	Searched >1 database	Not reported	Grey lit searched	abstracts from the International AIDS Society (IAS); and gray literature from relevant organizations (eg, WHO, UNAIDS).	Not Reported	Yes	Not Reported	Not reported	Not reported	Not reported	Yes	≥ 2 independent reviewers	Yes	≥ 2 independent reviewers
CW	KW	242341	scoping review	a scoping review aims to bridge the gaps within the current literature by synthesizing and analyzing current research to map relevant concepts in the field of interest.	Arksey and O’Malley 2005	Not reported	NR	Clearly reported	i) What research has been done internationally regarding chronic pain, episodic illnesses and work? ii) From this research, how can work or medical policy be enhanced to improve accommodation practices for individuals with episodic illnesses in the work place? More specifically, this paper examined and identified the range and nature of research published identifying research gaps in the existing…	Clearly reported	Not specified	Keywords only	Not reported	Searched >1 database	Not reported	Unclear/Not reported	NA	Yes	Not Reported	Not Reported	Limited by date	Limited by language	Not reported	Yes	Done but unclear # of reviewers	Yes	Done but unclear # of reviewers
CW	KW	242345	scoping review	no definition	Arksey and O'Malley 2005	Use of a protocol mentioned	NR	Clearly reported	a scoping review to examine the association between gestational diabetes and cardiovascular disease and the role of type 2 diabetes mellitus in an observed association	Clearly reported	Primary research only	Unclear/Not reported	Not reported	Searched >1 database	Not reported	Unclear/Not reported	NA	Not Reported	Not Reported	Not Reported	Not reported	Limited by language	Not reported	Yes	Done but unclear # of reviewers	Yes	Done but unclear # of reviewers
CW	KW	242346	scoping review	no definition	Arksey and O'Malley 2005, Levac 2010	Published	NR	Clearly reported and iteratively defined	The goal of this project was to explore the depth and breadth of evidence about the effective, safe, and ethical use of wikis and CWAs in healthcare. The specific objectives were (1) to map the literature on the use of wikis and other CWAs in health care, (2) to compare the applications’ features by investigating how they were used in collaborative writing projects, (3) to synthesize the applicat…	Clearly reported and iteratively defined	Primary research only	Clearly reported and Iteratively defined	Not reported	Searched >1 database	Not reported	Grey lit searched	the 2010 and 2011 editions of the Medicine 2.0, WikiSym, and American Medical Informatics Association conference proceedings; clinicaltrials.gov and Open Medicine’s websites; expert consultation (eg, the authors of WikiProject Medicine [4]), OpenSIGLE (before 2005), and the Health Technology Assessment international Vortal were searched. Furthermore, environmental scans of the grey literature ind…	Yes	Yes	No	Limited by date	Not limited by language	Not limited by study design	Yes	≥ 2 independent reviewers	Yes	≥ 2 independent reviewers
CW	KW	242348	scoping review	no definition	none cited	Not reported	NR	Clearly reported	to review the literature on PHRs and to describe the design, functionality, implementations, applications, outcomes, and perceived and real benefits of PHRs, with an emphasis on experience in the USA and Canada	Unclear/inferred	All study designs	Keywords only	Not reported	Searched >1 database	Not reported	Unclear/Not reported	NA	Not Reported	Not Reported	No	Limited by date	Not reported	Not limited by study design	Yes	≥ 2 independent reviewers	Yes	≥ 2 independent reviewers
CW	KW	242351	scoping study	A major component of a scoping study is to ‘map’ or identify the extent and nature of the literature that currently exists in the field of interest rather than address the issue of quality of individual studies.	Arksey et al. 2002; Oliver 2001	Not reported	NR	Clearly reported	‘What is known from the existing literature about the effectiveness and cost-effectiveness of services to support carers for people with mental health problems?’	Clearly reported	Primary research only	Unclear/Not reported	Yes	Searched >1 database	Yes	Grey lit searched	NA	Yes	Yes	Not Reported	Limited by date	Limited by language	Not limited by study design	Yes	≥ 2 independent reviewers	Yes	≥ 2 independent reviewers
CW		242352
CW	KW	242355	scoping review	no definition	none cited	Published	NR	Clearly reported	What KT strategies are described in the literature in public health and more broadly and what do we know about their effectiveness? To understand potential barriers and facilitators, types of KT strategies and theoretical perspectives described and applied in contexts relevant to public health decision making	Unclear/inferred	Not specified	Keywords only	Not reported	Searched >1 database	Not reported	Grey lit searched	Google and Google Scholar	Not Reported	Not Reported	Not Reported	Not reported	Not reported	Not reported	Not Reported	N/A	Not Reported	N/A
CW	KW	242357	short scoping review	A scoping review identifies and summarizes key concepts in a particular research area; it is a process of mapping the existing literature to find research gaps and make recommendations for future research.	none cited	Not reported	NR	Clearly reported	The goal of this short scoping review was to identify and summarize the existing evidence for postrelapse rehabilitation interventions for the management of MS relapses	Clearly reported	All study designs	Keywords only	Not reported	Searched >1 database	Not reported	No grey lit search	NA	Not Reported	Not Reported	Yes	Limited by date	Limited by language	Not limited by study design	Yes	≥ 2 independent reviewers	Not Reported	N/A
CW	KW	242358	scoping review	Scoping reviews aim to map key concepts, sources, and types of evidence that underpin a research area.21 A scoping review is necessary when literature on a topic is being assembled for the first time, and (or) when the topic under investigation is complex or nonhomogeneous.	Arksey and O'Malley 2005	Not reported	NR	Clearly reported	how are incentives and disincentives conceptualized in studies investigating the treatment of CMDs in primary care?	Clearly reported	Primary and Secondary research	Keywords only	Yes	Searched >1 database	Not reported	No grey lit search	NA	Not Reported	Yes	Not Reported	Not limited by date	Limited by language	Limited by study desgin	Yes	Done but unclear # of reviewers	Yes	Done but unclear # of reviewers
CW	KW	242361	initial scoping study	no definition	none cited	Not reported	NR	Clearly reported	The Local Government Association (LGA) commissioned the National Foundation for Educational Research (NFER) to undertake an initial scoping study into safeguarding post-Laming with a view to undertaking further work, if relevant. The purpose of this initial scoping study was to identify research and grey literature, which has been produced since the Laming report (i.e. since March 2009) and to pr…	Not reported	Not specified	Clearly reported	Not reported	Searched >1 database	Not reported	Grey lit searched	Department for Children, Schools and Families (DCSF), Local Government Association (LGA), Association of Directors of Children’s Services (ADCS), Ofsted, National Society for the Prevention of Cruelty to Children (NSPCC), Barnardo’s, Children and Family Court Advisory and Support Service (CAFCASS), Independent Safeguarding Authority (ISA), National Association of Head Teachers (NAHT), National Un…	Yes	Not Reported	Not Reported	Limited by date	Not reported	Not limited by study design	Not Reported	N/A	Not Reported	N/A
CW	KW	242366	scoping review	A scoping review identifies gaps in the literature and draws conclusions regarding the overall state of a research programme, but does not necessarily identify gaps in the quality of the studies reviewed.	none cited	Available upon request	NR	Clearly reported	We investigated whether and how pharmacy practice researchers design their studies in ways that acknowledge verbal communication between pharmacists and patients with diabetes. We wanted to know more about how pharmacists and diabetic patients actually communicate, and in particular whether differences in communication styles and strategies had been linked to patient outcomes	Clearly reported	Primary research only	Clearly reported and Iteratively defined	Not reported	Searched >1 database	Not reported	Grey lit searched	Google	Not Reported	Yes	Not Reported	Limited by date	Limited by language	Limited by study desgin	Yes	≥ 2 independent reviewers	Yes	≥ 2 independent reviewers
CW	KW	242369	scoping exercise	no definition	none cited	Not reported	NR	Clearly reported	The objectives were to establish from the literature, the frequency hospital evacuations, identify hospital evacuation policies and review international case studies to identify triggers, processes, and challenges involved in the evacuation of hospitals	Clearly reported	Not specified	Keywords only	Not reported	Searched >1 database	Not reported	Grey lit searched	The Safe Hospital campaign website,Pan American Health Organisation (PAHO),... and other allied organisations online documents,... informal news media searching	Yes	Yes	Not Reported	Not reported	Limited by language	Not reported	Yes	Done but unclear # of reviewers	Not Reported	N/A
CW	KW	242370	scoping review	no definition	CRD’s Guidelines for Undertaking Systematic Reviews (http://www.york.ac.uk/inst/crd/report4.htm).	Not reported	NR	Clearly reported	To undertake a scoping review of relevant literature relating to: 1. sabotage or tampering, with intent to injure, of equipment or medical products by staff, patients, carers, or anyone else with access to healthcare equipment. 2. solutions that help to minimise the risk of sabotage or tampering. The aim of the scoping review was to map the literature relating to sabotage and tampering.	Not reported	Primary and Secondary research	Clearly reported and Iteratively defined	Yes	Searched >1 database	Not reported	Grey lit searched	the web sites of key organisations such as the Federal Aviation Authority, the Civil Aviation Authority and the International Atomic Energy Authority were searched for relevant publications. A general web search was also undertaken (including: SIGLE, HMIC, Inspec, NTIS, EI Compendex, Graylit, Harvard Business Review, ABI/Inform, Management Contents, Management and Marketing Abstracts, Business A.…	Yes	Not Reported	Not Reported	Not reported	Not reported	Not limited by study design	Yes	1 reviewer only	Not Reported	N/A
CW	KW	242376	scoping review	no definition	Arksey and O'Malley 2005, Levac et al. 2010	Not reported	NR	Clearly reported	The objective of this scoping literature review was to address the following question: what is known from the literature about the relationship between satisfaction with care and HRQOL in patients living with chronic conditions?	Clearly reported	All study designs	Keywords only	Not reported	Searched >1 database	Yes	Grey lit searched	Google Scholar	Not Reported	Yes	Not Reported	Limited by date	Limited by language	Not limited by study design	Not Reported	N/A	Not Reported	N/A
CW	KW	242377	scoping literature review	In contrast to the classic systematic review, a scoping review seeks to identify pertinent themes within a given field as opposed to assessing research literature within a narrowly defined protocol. Scoping reviews are gaining in popularity and are commonly used to inform policy and practice initiatives.	Arksey & O’Malley 2005; Davis et al 2009	Not reported	NR	Clearly reported	The review was driven by four questions: What roles and responsibilities can nurses assume within integrated PHC systems? What is the process of role transition in nursing? What supports are needed for nurses and others to assume and sustain new and transformed roles and responsibilities? What are some of the criteria for evaluating changing nursing roles in rural and remote PHC?	Clearly reported	Not specified	Keywords only	Not reported	Searched >1 database	Not reported	No grey lit search	NA	Yes	Yes	Not Reported	Limited by date	Limited by language	Not reported	Yes	Done but unclear # of reviewers	Not Reported	N/A
CW	KW	242379	scoping review	Scoping reviews can be used to explore specific questions in the existent literature. As compared with systematic reviews, scoping reviews provide an overview of current knowledge and practices, but do not evaluate the methodology or quality of studies currently available.	Arskey and O’Malley 2005	Not reported	NR	Clearly reported	The aim of the scoping review was to broadly map the key domains underpinning the construct of emotional vitality and identify empirical evidence currently available to measure emotional vitality in individuals with chronic health conditions…. Three questions were used to guide our review: (1) How is emotional vitality defined in the literature? (2) How is emotional vitality measured? and (3) Wha…	Clearly reported	All study designs	Keywords only	Not reported	Searched >1 database	Not reported	Grey lit searched	Conference Papers Index, Dissertation Abstracts, and the Dissertations and Theses database (United States, Canada, Scandinavia, United Kingdom); Trials Register of the Cochrane Depression, Anxiety, and Neurosis Group, and the Cochrane Central Register of Controlled Trials (CENTRAL)	Yes	Yes	Not Reported	Limited by date	Limited by language	Not limited by study design	Yes	≥ 2 independent reviewers	Not Reported	N/A
CW	KW	242383	scoping review	A scoping review follows a similar methodology as a systematic review but differs in that it seeks to determine what literature exists on a topic and to identify gaps rather than synthesizing the evidence to answer a specific clinical question.	none cited	Not reported	NR	Clearly reported	What are the key components of an economic analysis and how have they been included and reported in past HIS economic evaluation studies? What is the current state of knowledge on value for money in HIS economic evaluation studies? What guidance for conducting economic evaluations can be provided from high quality HIS economic evaluation studies identified through this review?	Clearly reported	Primary research only	Clearly reported	Not reported	Searched >1 database	Not reported	Unclear/Not reported	NA	Not Reported	Yes	Not Reported	Limited by date	Limited by language	Not limited by study design	Yes	1 reviewer only	Yes	Done but unclear # of reviewers
CW	KW	242384	scoping review	A scoping review determines what literature exists on a topic to summarize what is known to identify gaps and does not synthesize the evidence like a standard systematic review. A wide range of sources is used, including databases and hand searching. Scoping reviews are similar to systematic reviews in terms of methodology but are not aimed at answering specific clinical questions. However, they …	Centre for Reviews and Dissemination, University of York. CRD’s guidance for undertaking reviews in health care. Layerthorpe, York: CRD, University of York, 2009	Not reported	NR	Clearly reported	identify studies involving a MedRec process (ie, those that include steps/activities of the MedRec process), determine the use of IT in these studies, specifically for MedRec activities, and identify the different types and functionalities of IT used… For this scoping review, the aim was to determine what evidence from primary studies exists for IT use in MedRec activities.	Clearly reported	Primary research only	Unclear/Not reported	Not reported	Searched >1 database	Not reported	No grey lit search	NA	Yes	Yes	Not Reported	Not limited by date	Limited by language	Not reported	Yes	1 reviewer only	Yes	≥ 2 independent reviewers
CW	KW	242389	scoping review	A scoping review of the literature was chosen to accommodate the diversity of included studies, both geographical and methodological, the complex nature of the review topic, the lack of standardised knowledge, attitudes and practices (KAP) surveys in the literature and to expand on the major themes associated with the topic	Arksey and O'Malley 2005	Not reported	NR	Clearly reported	The objective of this review was to investigate the knowledge, attitudes and practices of private sector care providers in relation to the diagnosis, treatment and management of TB in HBCs from 1998 to 2009	Clearly reported	Not specified	Keywords only	Not reported	Searched >1 database	Not reported	No grey lit search	NA	Not Reported	Yes	Not Reported	Limited by date	Limited by language	Not reported	Yes	1 reviewer only	Yes	≥ 2 independent reviewers
CW	KW	242393	scoping review	A scoping review, one of several types of systematic literature synthesis, is typically defined as a technique of mapping out literature addressing a specific topic in a broad sense so that the range of perspectives and approaches to the topic are captured	Arksey and O'Malley 2005	Not reported	NR	Clearly reported	Our purpose was to understand the synergies of TB, mental disorders, and underlying social conditions as they relate to immigration. The original guiding question was as follows: How are TB and mental disorders, along with social conditions, understood and addressed as intersecting issues for immigrant health?	Unclear/inferred	Not specified	Keywords only	Not reported	Searched >1 database	Not reported	No grey lit search	NA	Not Reported	Not Reported	Not Reported	Limited by date	Limited by language	Not limited by study design	Yes	Done but unclear # of reviewers	Not Reported	N/A
CW	KW	242401	scoping review	Scoping reviews allow for the breadth of knowledge on immigration and occupation to be explored, while also identifying gaps within the existing literature Scoping reviews also provide a comprehensive overview of the extent, range and nature of a topic; therefore, they are an important first step toward determining the need for a systematic review. An important strength of a scoping review is the…	Arksey and O’Malley, 2005	Not reported	NR	Clearly reported	The purpose of this study was to conduct a scoping review to identify the current scientific knowledge focusing on immigration and its impact on daily occupations. The research question that guided this review was “How are daily occupations affected after immigration to a new country?”	Clearly reported	Not specified	Keywords only	Not reported	Searched >1 database	Yes	No grey lit search	NA	Not Reported	Not Reported	Not Reported	Limited by date	Limited by language	Not reported	Yes	≥ 2 independent reviewers	Not Reported	N/A
CW	KW	242403	scoping review	A scoping review examines the literature on a specific topic, identifying and summarizing relevant themes. It also identifies gaps in the existing literature and provides recommendations for future research.	Arksey & O’Malley, 2005; Levac et al., 2010.	Not reported	NR	Clearly reported	(a) What knowledge, skills, and attitudes are being taught in self-management interventions for PHAs? (b) What are the intended outcomes of self-management interventions for PHAs? (c) What are PHAs’ experiences participating in self-management interventions? These questions were chosen to cover important information about program content, intended outcomes, and processes to explore the implicatio…	Clearly reported	Primary research only	Keywords only	Yes	Searched >1 database	Not reported	No grey lit search	NA	Not Reported	Yes	Not Reported	Limited by date	Limited by language	Not reported	Yes	≥ 2 independent reviewers	Yes	≥ 2 independent reviewers
pilot	PR	242404	Scoping Review	Scoping reviews are a structured and formal knowledge synthesis method that can be used to rapidly identify, characterize, and contextualize existing knowledge and gaps in research	None cited	Use of a protocol mentioned	NR	Clearly reported	The objective of this scoping review was to formally assess the current state of knowledge regarding the use of online search queries and social media for disease surveillance in order to inform and encourage future work on early detection and more effective mitigation of the effects of foodborne illness.	Clearly reported	All study designs	Clearly reported	Not reported	Searched only 1 database	Not reported	Grey lit searched	Scopus and Google Web search	Yes	Yes	Not Reported	Limited by date	Limited by language	Not reported	Yes	≥ 2 independent reviewers	Yes	1 reviewer only
CW	KW	242410	systematic mapping	Systematic mapping varies from a systematic review in the breadth of the topic area and questions, and the limits of data extracted.	none cited	Not reported	NR	Clearly reported	The purpose of this paper was to provide a systematic mapping of the literature on QoL as an outcome measure of pharmacological interventions on adolescents and adults with ASD. A special attention was given to generic QoL	Unclear/inferred	Not specified	Keywords only	Not reported	Searched >1 database	Not reported	Unclear/Not reported	NA	Not Reported	Not Reported	Yes	Not reported	Limited by language	Not reported	Yes	Done but unclear # of reviewers	Yes	Done but unclear # of reviewers
pilot	PR	242415	Scoping review	Scoping reviews focus on a comprehensive and systematic method for searching the literature and retrieving relevant studies. Unlike systematic reviews, quality assessments of the methods used within the included studies are typically not conducted in scoping reviews due to differing conceptions of what quality means across the studies.	Arskey and O’Malley, 2005; Sandelowski et al., 1997	Not reported	NR	Clearly reported	The purpose of this scoping review was to examine what evidence exists in the literature about children’s views and experiences about their parents’ separation and divorce and the different ways that they are being heard during times of parental separation.The scoping review aimed to identify the nature and extent of the qualitative evidence to address the following questions: (1) How are childre…	Clearly reported	Primary research only	Keywords only	Not reported	Searched >1 database	Not reported	Grey lit searched	Social Work Abstracts, Social Sciences Abstracts, Social Service Abstracts and Dissertation Abstracts	Yes	Yes	Not Reported	Limited by date	Limited by language	Not reported	Not Reported	N/A	Yes	Done but unclear # of reviewers
CW	KW	242416	scoping review	Scoping review methodologies are emerging in nursing as an approach to examine a collection of literature in a single review (Davis et al., 2009). Unlike systematic reviews, which aim to answer a specific question from a narrow range of quality-assessed intervention studies, scoping reviews do not address precise intervention research questions or measure the quality of the included studies. Inst…	Arksey & O'Malley, 2005	Not reported	NR	Clearly reported	The purpose of this scoping review was to offer an indication of the major literature relating to contemporary issues in rural nursing leadership. ...“What are the major contemporary issues in rural nurse leadership?”	Clearly reported	Not specified	Keywords only	Not reported	Searched >1 database	Not reported	No grey lit search	NA	Not Reported	Yes	Not Reported	Limited by date	Limited by language	Not reported	Yes	Done but unclear # of reviewers	Yes	Done but unclear # of reviewers
CW	KW	242418	scoping review	no definition	Gilson and Raphaely, 2008	Not reported	NR	Clearly reported	to establish the extent of social science research concerning India, globalisation and healthcare systems	Clearly reported	Not specified	Keywords only	Not reported	Searched >1 database	Yes	Grey lit searched	Google scholar, Search of Institute websites	Yes	Yes	Yes	Not reported	Limited by language	Not reported	Yes	Done but unclear # of reviewers	Not Reported	N/A
CW	KW	242425	scoping review	A scoping review systematically maps the literature available on a topic, identifying key concepts, theories, sources of evidence, and gaps in the research. It is often used ‘‘when feasibility is a concern—either because the potentially relevant literature is thought to be especially vast and diverse (varying by method, theoretical orientation or discipline) or there is a suspicion that not enoug…	Levac et al. 2010	Not reported	NR	Clearly reported	The objective of this scoping review was to examine the empirical literature on a fairly broad research question: What studies have been conducted that use simulation to train child welfare workers? The three primary aims were to: (1) search literature examining the use of simulation in training child welfare workers; (2) systematically code and categorize articles into different content areas, i…	Clearly reported	All study designs	Keywords only	Not reported	Searched >1 database	Yes	Grey lit searched	Internet (google scholar) and citation searches, specialized listservs (postings to the Cornell Child Maltreatment Research Listserv, conference proceedings, research reports, government reports/policy documents, book chapters, dissertations, personal networks and research organizations’ websites	Not Reported	Yes	Not Reported	Not limited by date	Not limited by language	Not limited by study design	Yes	≥ 2 independent reviewers	Yes	Done but unclear # of reviewers
CW	KW	242430	scoping review	no definition	none cited	Not reported	NR	Clearly reported	to identify and describe the scope and nature of the research evidence on the effectiveness of interventions designed to improve health care quality or reduce disparities in the care of disadvantaged populations with OA. We also sought to identify interventions that may be worthy of future evaluation among disadvantaged populations with OA	Clearly reported	All study designs	Clearly reported	Yes	Searched >1 database	No	Grey lit searched	1) abstracts from the 2004 and 2008 Osteoarthritis Research Society International scientific meetings (online at www.oarsi.org) and the 2006–2009 American College of Rheumatology Annual Scientific Meetings (online at www.rheumatology.org), 2) the ProQuest Dissertations & Theses database, and 3) Google	Not Reported	Yes	Not Reported	Limited by date	Not limited by language	Not limited by study design	Yes	≥ 2 independent reviewers	Yes	Done but unclear # of reviewers
CW	KW	242431	scoping review	no definition	none cited	Not reported	NR	Clearly reported	Our aims are to provide a summary of such initiatives and to suggest how this work may be built upon to further reduce mental illness stigma.	Not reported	Not specified	Keywords only	Not reported	Searched >1 database	Not reported	Unclear/Not reported	"online searches of anti-stigma alliances – and search engines" - unsure if these searches were meant to capture grey lit	Yes	Yes	Not Reported	Not limited by date	Not reported	Not reported	Not Reported	N/A	Not Reported	N/A
CW	KW	242432	scoping review	A scoping review intends to ‘map’ the literature in the field rather than specifically assess the quality of the included studies.	Arksey & O’Malley 2005	Not reported	NR	Clearly reported	‘What is known from the existing literature about the provision of services to support carers during the process of the care recipient being discharged from hospital?’ and ‘What is known from the existing literature about the effectiveness of services to support carers during the process of the care recipient being discharged from hospital?’	Clearly reported	Not specified	Keywords only	Not reported	Searched >1 database	Not reported	Grey lit searched	Google scholar, department of Health, Carers information, National Research Register, Intute, National Library for Health	Not Reported	Yes	Not Reported	Limited by date	Limited by language	Not reported	Yes	Done but unclear # of reviewers	Yes	1 reviewer only
CW	KW	242433	scoping review	we define a scoping review as a systematic, transparent, and replicable review of literature using an exploratory approach.	Grant and Booth, 2009	Not reported	NR	Clearly reported	The aim of this scoping review was to describe the extent, nature, and settings of KT research pertaining to the care of older adults. The following questions guided this study: 1) What is the extent of KT research in the care of older adults? 2) What is the nature of KT research in the care of older adults? 3) How does the extent and nature of KT research in the care of older adults vary across …	Clearly reported and iteratively defined	Primary and Secondary research	Keywords only	Yes	Searched >1 database	Not reported	No grey lit search	NA	Not Reported	Yes	Not Reported	Limited by date	Limited by language	Limited by study desgin	Not Reported	N/A	Not Reported	N/A
CW	KW	242434	scoping review	no definition	none cited	Not reported	NR	Unclear/inferred	We conducted a scoping review of existing health research to explore the ways gender relations have begun to be taken into account to provide a description of current approaches and provide directions for future research.	Clearly reported	All study designs	Keywords only	Not reported	Searched >1 database	Not reported	No grey lit search	NA	Not Reported	Not Reported	Yes	Limited by date	Not reported	Not limited by study design	Yes	≥ 2 independent reviewers	Yes	Done but unclear # of reviewers
CW	KW	242440	scoping review	no definition	none cited	Use of a protocol mentioned	NR	Clearly reported	The aim of the review was to assess the effectiveness and cost-effectiveness of the treatments for reducing fatigue in people with multiple sclerosis (MS).	Unclear/inferred	Primary and Secondary research	Clearly reported	Not reported	Searched >1 database	Yes	Grey lit searched	Internet sites of the following international health technology assessment organisations: Canadian Coordinating Office for Health Technology Assessments (CCOHTA), US National Institutes of Health, Swedish Council on Technology Assessment in Health Care (SBU)	Yes	Yes	Not Reported	Limited by date	Not limited by language	Limited by study desgin	Not Reported	N/A	Not Reported	N/A
CW	KW	242441	scoping review	no definition	Liberati et al., 2009; Moher, Liberati, Tetzlaff, & Altman, 2009a; Moher, Liberati, Tetzlaff, Altman, & The PRISMA Group, 2009b	Not reported	NR	Clearly reported	The question was: since 2008, have the ICP/IPE literatures been focused on examining how these (ICP/IPE) simultaneously improve population health outcomes, delivery of quality and safe healthcare and healthcare cost reduction?	Clearly reported	Primary research only	Keywords only	Yes	Searched only 1 database	Not reported	No grey lit search	NA	Not Reported	Not Reported	Not Reported	Limited by date	Limited by language	Not reported	Yes	Done but unclear # of reviewers	Yes	Done but unclear # of reviewers
CW	KW	242446	systematic mapping review	This type of review does not aim to provide an overview of study findings or synthesize evidence, rather it involves a search of the literature to determine what sorts of studies addressing the systematic review question have been carried out, where they are published, what sorts of outcomes they have assessed, in which populations and using which methods. A mapping review is particularly appropr…	Grant and Booth 2009; Booth et al, 2011; Booth, 2004.	Not reported	NR	Clearly reported	what are the characteristics of empirical research in the health-care setting examining the role of trust in the patient–provider relationship or reporting trust as an emergent finding?	Clearly reported	Primary research only	Keywords only	Not reported	Searched >1 database	Not reported	Grey lit searched	NA	Not Reported	Not Reported	Not Reported	Limited by date	Limited by language	Limited by study desgin	Yes	≥ 2 independent reviewers	Yes	Not done
CW	KW	242447	scoping study	Ultimately, the scoping review is intended to highlight gaps in the evidence base, identify specific areas for systematic review and avenues for further research, policy, and practice intervention. The scoping study method, in contrast to that of a highly focused systematic review, is guided by the requirement to identify all relevant literature regardless of study design for the achievement of i…	Arksey & O’Malley 2005	Not reported	NR	Clearly reported	The research question for this review was to establish what we know from the existing literature base about the drug GHB	Clearly reported	Primary and Secondary research	Keywords only	Not reported	Searched >1 database	Not reported	No grey lit search	NA	Not Reported	Yes	Not Reported	Limited by date	Not reported	Not reported	Yes	Done but unclear # of reviewers	Yes	Done but unclear # of reviewers
CW	KW	242453	scoping review	no definition	Arksey and O'Malley 2005, Brien et al. 2010	Not reported	NR	Clearly reported	What is the extent of system-level appropriateness of healthcare research and related activity in Canada between 2003 and 2013?	Clearly reported and iteratively defined	Not specified	Clearly reported	Not reported	Searched >1 database	Not reported	Grey lit searched	Canadian –based websites (e.g., health technology assessment agencies, provincial quality councils)	Yes	Not Reported	Yes	Limited by date	Limited by language	Not reported	Yes	Done but unclear # of reviewers	Yes	Done but unclear # of reviewers
CW	KW	242454	scoping review	Scoping reviews are a relatively new type of research review that provide a tool for summarizing literature in a topic area such as health system quality reporting [5]. Scoping reviews are somewhat similar to systematic reviews in that they are used to methodically organize and describe a body of literature. However, there are several aspects of scoping reviews that distinguish them from traditio…	Arksey & O’Malley 2005	Use of a protocol mentioned	>12	Clearly reported and iteratively defined	What is the extent of published evidence on best practices relating to the production, reporting, and dissemination of health system report cards?	Clearly reported and iteratively defined	Primary and Secondary research	Keywords only	Yes	Searched >1 database	Yes	Grey lit searched	Grey Literature Report. http://www.nyam.org/library/greyreport. shtml, PapersFirst, ProQuest Dissertations and Theses, University of York Health Technology Assessment (HTA) database http://www.crd.york.ac.uk/crdweb/, University of Laval KUUC Knowledge Utilization Database http://kuuc.chair.ulaval.ca/english/index.php, and WorldCat.	Yes	Yes	Yes	Limited by date	Limited by language	Limited by study desgin	Yes	1 reviewer only	Not Reported	N/A
CW	KW	242463	scoping review	no definition	none cited	Use of a protocol mentioned	NR	Clearly reported	A scoping review was undertaken to identify high-quality practice guidelines or systematic reviews for adaptation.	Not reported	Not specified	Clearly reported	Not reported	Not reported	Not reported	Unclear/Not reported	NA	Not Reported	Not Reported	Yes	Limited by date	Not reported	Limited by study desgin	Not Reported	N/A	Not Reported	N/A
CW	KW	242467	scoping review	A scoping review is a type of literature review that allows broad mapping of the relevant literature in the field of interest, without restricting the review to certain populations, extremely narrow single research questions, articles with certain types of study designs, or articles of only a certain degree of methodological rigor, as one would do in a full systematic review	Arskey & O’Malley, 2005	Not reported	4	Clearly reported and iteratively defined	The purpose of this review was to provide an overview of the state of interdisciplinary collaboration in addictions education (ICAE).	Iteratively defined	Not specified	Keywords only	Not reported	Searched >1 database	Not reported	Unclear/Not reported	NA	Yes	Yes	Not Reported	Limited by date	Limited by language	Not limited by study design	Yes	≥ 2 independent reviewers	Yes	≥ 2 independent reviewers
CW	KW	242469	scoping review	Scoping reviews aim “to map rapidly the key concepts underpinning a research area and the main sources and types of evidence available... where an area is complex or has not been reviewed comprehensively before”. Thus they are suitable for preliminary examination of a field of research, sometimes as a precursor to a full systematic review. They differ from full systematic reviews in that they are…	Mays et al 2001	Not reported	NR	Clearly reported	[Public Health Responsibility Deal (RD)] Its objectives were to identify the rationales for voluntary agreements in public health and other sectors, and to identify their impacts and the conditions that appeared to be associated with more and less successful agreements in terms of public policy goals. It also aimed to obtain pointers to ways in which the RD could be changed or implemented differe…	Clearly reported	Primary and Secondary research	Unclear/Not reported	Not reported	Searched >1 database	Not reported	Unclear/Not reported	NA	Not Reported	Not Reported	Not Reported	Not reported	Limited by language	Not reported	Not Reported	N/A	Not Reported	N/A
CW	KW	242470	scoping review	A scoping review is defined as a review conducted to examine a collection of peer reviewed materials to map key terms and develop greater clarity of a conceptual topic and the range of the research base	Arksey and O’Malley, 2005	Not reported	NR	Clearly reported	The main goal of the article is to identify the impact of a brain injury on identity and to map concepts in the literature that may inform an understanding of occupational identity for persons with brain injury. Specifically, the following three questions about the knowledge base were addressed: i) what is the nature of the knowledge base on self identity and occupational identity? ii) how does t…	Clearly reported	Not specified	Keywords only	Not reported	Searched >1 database	Not reported	Grey lit searched	Doctoral Dissertations	Not Reported	Not Reported	Not Reported	Not limited by date	Limited by language	Not reported	Yes	1 reviewer only	Yes	Done but unclear # of reviewers
CW	KW	242477	scoping review (not in methods)	Scoping reviews are an increasingly popular method used to summarize the range of evidence in order to convey the breadth and depth of a field. They require analytical reinterpretation of the litera- ture to find gaps and opportunities for innovation. Scoping studies are non-systematic reviews that have been used to identify questions and topics for future research (Anderson et al. 2008).	Anderson et al 2008	Not reported	NR	Clearly reported	Our goal was to determine if there was sufficient information in the peer-reviewed English-language literature with which to formulate evidence-based policies or plans regarding best practices around using aquaculture to maintain and improve social and environmental determinants of health linked to the MDGs and/or to identify the existing research gaps that need to be addressed to support evidenc…	Clearly reported and iteratively defined	Primary and Secondary research	Iteratively defined	Yes	Searched >1 database	Not reported	No grey lit search	NA	Not Reported	Not Reported	Yes	Limited by date	Limited by language	Limited by study desgin	Yes	1 reviewer only	Yes	1 reviewer only
CW	KW	242480	scoping review	no definition	none cited	Not reported	NR	Clearly reported	The aim of this review is to examine the available evidence on the impact on families of having a member with hoarding disorder, identify implications for clinical practice and identify gaps in current knowledge highlighting future research priorities	Clearly reported	Not specified	Keywords only	Not reported	Searched >1 database	Not reported	Grey lit searched	websites, films, and more books and research papers	Not Reported	Yes	Not Reported	Not reported	Not reported	Not limited by study design	Not Reported	N/A	Not Reported	N/A
WZ	MK	242483	Literature scoping exercise	No definition	None cited.	Not reported	NR	Clearly reported	to understand current and future trends in educational placement for pupils with special educational needs (SEN)	Unclear/inferred	Not specified	Keywords only	Not reported	Searched >1 database	Yes	Unclear/Not reported	NA	Not Reported	Yes	No	Limited by date	Not reported	Not reported	Not Reported	N/A	Not Reported	N/A
WZ	MK	242486	Scoping review	A scoping review is distinct from a systematic review in purpose and approach. Scoping reviews are often conducted early in a field of study to take a broad look at what research has been conducted to date on the specific topic. It can be viewed as preliminary to a systematic review because it identifies areas of research where systematic reviews may be performed in the future. Scoping reviews ar…	Arksey & O’Malley, 2005	Not reported	NR	Clearly reported	The objective of this article was to conduct a scoping review of the literature on stroke transitions to identify the current areas of research emphasis.	Clearly reported	Not specified	Keywords only	Not reported	Searched >1 database	Not reported	Unclear/Not reported	NA	Not Reported	Not Reported	No	Not limited by date	Limited by language	Not reported	Not Reported	N/A	Not Reported	N/A
WZ	MK	242492	Scoping study	Scoping studies are ‘specifically designed to identify gaps in the evidence base where no research has been conducted and 'summarise and disseminate research findings'	Arksey & O’Malley, 2005	Not reported	NR	Clearly reported	To synthesise current knowledge about community occupational therapists’ clinical reasoning.	Clearly reported	Not specified	Keywords only	Not reported	Searched >1 database	No	Grey lit searched	health-related websites	Yes	Yes	No	Limited by date	Limited by language	Not reported	Yes	Done but unclear # of reviewers	Not Reported	N/A
WZ	MK	242497	Scoping review	A scoping review offers a primary evaluation of the range of the available literature on a particular topic	Levac 2010; Arksey & O'Malley 2005	Not reported	NR	Clearly reported	The purpose of this study is to review the reliability and validity ofmethods used for assessing body composition in individuals with ID. (1) What measurement tools have researchers used when assessing body composition in individuals with ID? (2)What are the validity and/or reliability of these methods according to the empirical literature?	Clearly reported	Primary research only	Keywords only	Not reported	Searched >1 database	No	No grey lit search	NA	Not Reported	Yes	No	Limited by date	Limited by language	Not reported	Yes	≥ 2 independent reviewers	Yes	≥ 2 independent reviewers
WZ	MK	242498	Scoping review	A scoping review represents a preliminary assessment of the potential size and scope of available research literature on a set topic. Unlike systematic reviews, appraisal of the literature does not include a formal quality assessment. Scoping reviews can be undertaken in a relatively short timeframe with few resources and still offer a systematic and transparent assessment of the extent of a body…	Levac 2010; Arksey & O'Malley 2005	Not reported	NR	Clearly reported	the purpose of this review is to examine the effects of exercise training interventions on body fat in individuals with ID. This scoping review sought to address the following questions: (1) What is the nature and form of exercise training interventions used by researchers to reduce body fatness in individuals with ID? (2) What are the effects of these methods according to empirical literature?	Clearly reported	Primary research only	Keywords only	Not reported	Searched >1 database	No	No grey lit search	NA	Not Reported	Yes	No	Limited by date	Limited by language	Not reported	Yes	1 reviewer+ 1 verifier	Yes	1 reviewer+ 1 verifier
WZ	JPS	242501	Scoping review	In accordance with scoping principles, breadth and comprehensiveness were considered more important than depth and study quality.	Arksey & O’Malley, 2005	Not reported	NR	Clearly reported	In this review the aim was to develop a conceptual framework reflecting how the published literature is organized that facilitates searching, organizing, and appraising intervention effectiveness studies, across the entire spectrum of experimental and observational methods, and to apply this to an appraisal of the EPI literature.	Unclear/inferred	Primary research only	Keywords only	Not reported	Searched >1 database	Not reported	Grey lit searched	internet searches (e.g. Centre for Reviews and Dissemination, www.york.ac.uk/inst/crd; Global Evidence Mapping Initiative, www.evidencemap.org,	Not Reported	Yes	Not Reported	Limited by date	Limited by language	Not reported	Not Reported	N/A	Not Reported	N/A
WZ	JPS	242504	Scoping review	No definition	None cited	Not reported	NR	Clearly reported	The aim was to identify papers describing assessment tools applied at the point of patient presentation to unscheduled healthcare services (excluding trauma, paediatrics and purely obstetric or psychiatric presentations) and describing short-term outcomes	Clearly reported	Not specified	Clearly reported	Not reported	Searched only 1 database	Not reported	No grey lit search	NA	Not Reported	Not Reported	Not Reported	Not limited by date	Limited by language	Not limited by study design	Yes	Done but unclear # of reviewers	Yes	Done but unclear # of reviewers
WZ	JPS	242505	Scoping review	No definition	None cited	Not reported	NR	Clearly reported	To conduct a scoping review of the academic and UK grey literature to identify the location, source and quality of emergency planning publications. This would allow us to characterise the evidence that exists to inform emergency planning.	Clearly reported	Not specified	Clearly reported and Iteratively defined	Yes	Searched >1 database	Not reported	Grey lit searched	Clinicaltrials.gov	Yes	No	Not Reported	Limited by date	Limited by language	Not limited by study design	Yes	≥ 2 independent reviewers	Yes	Not done
WZ	JPS	242510	Scoping review	In general, the aim of scoping reviews is to ‘‘map’’ relevant literature in the field of interest. While systematic reviews characteristically review the literature using a well-defined research question or limiting the literature based on study design, scoping reviews typically aim for greater breadth, which requires a broader research aim or the inclusion of different methodologies or study des…	Arksey & O'Malley 2005	Not reported	NR	Clearly reported	Our study objectives for this scoping review were to: 1. identify all existing systematic reviews related to HIV, older age and health, 2. assess the quality and applicability of the systematic reviews identified to inform on HIVin olderpopulations, 3. map the primary studies related to the identified health domains (i.e., physical health, mental health, access to health services, social particip…	Clearly reported and iteratively defined	Primary and Secondary research	Keywords only	Yes	Searched >1 database	Yes	Grey lit searched	Conference Papers index on Scholars Portal, Health Canada Online, Public Health Agency of Canada—Reports, SCIRUS,NYAcademy of Medicine Grey Lit report, theWorld Health Organization’s current bibliography (WHOLIS), Information for Practice and OpenSIGLE	Yes	Not Reported	Not Reported	Limited by date	Limited by language	Not limited by study design	Yes	≥ 2 independent reviewers	Yes	≥ 2 independent reviewers
WZ	JPS	242516	Scoping review	A scoping review, or scoping study ‘‘maps’’ related literature in a particular field of interest, allowing the researcher to gain an overview of the extent, range, and nature of primary research published in an area. In contrast to a systematic review, a scoping review focuses on the breadth of literature available in a given field rather than the depth of a particular topic, and does not attempt…	Arksey H OL 2005; Levac 2010;	Not reported	NR	Clearly reported	This review will specifically focus on the evidence for dietary, foodservice, and mealtime interventions in the acute care setting.	Clearly reported	Primary research only	Keywords only	Not reported	Searched >1 database	Not reported	Unclear/Not reported	NA	No	Yes	Not Reported	Limited by date	Limited by language	Not limited by study design	Yes	Done but unclear # of reviewers	Yes	Done but unclear # of reviewers
WZ	JPS	242518	Scoping review	We chose a scoping review approach given our desire: (1) to map the extent, range and nature of research activity; (2) to help determine whether a full systematic review would be valuable and feasible; (3) to summarize and disseminate findings for an audience of innovators, mentors and funders; and (4) to identify research gaps in the current literature (Arksey & O’Malley, 2005).	Arksey & O’Malley, 2005	Not reported	4 months	Clearly reported	we conducted this scoping review to systematically scan the evidence for mentorship, training and support of innovators who would take an Integrated InnovationTM to global health innovation. We used GCC’s organizational process and innovation funding cycle for global health innovators as a case example to which we could apply our review findings. 1) What is the nature of evidence around mentorshi…	Clearly reported	Not specified	Clearly reported and Iteratively defined	Yes	Searched >1 database	Not reported	No grey lit search	NA	Yes	Yes	Not Reported	Not limited by date	Limited by language	Not limited by study design	Yes	≥ 2 independent reviewers	Yes	Done but unclear # of reviewers
WZ	JPS	242519	Scoping review	In contrast to a systematic review, which focuses on a well-defined research question and may include a narrow range of study designs, a scoping review addresses broader topics and may include various study designs	Arksey H, O’Malley L (2005); Moher D, Liberati A, Tetzlaff J, Altman DG, PRISMA Group (2009)	Not reported	NR	Clearly reported	To more systematically characterize influenza forecasting methods and applications, and identify promising approaches and research gaps, we conducted a scoping review of the peer-reviewed influenza forecasting literature.	Clearly reported	Not specified	Keywords only	Not reported	Searched >1 database	Yes	Unclear/Not reported	NA	Yes	Yes	Not Reported	Limited by date	Limited by language	Not limited by study design	Yes	1 reviewer only	Yes	1 reviewer only
WZ	JPS	242523	Scoping review	A scoping review provides a framework that makes it possible to address broad topics and a methodology that allows the inclusion of all study designs. The goal is not necessarily to answer a specific research question on treatment efficacy or to address the quality of literature, as is the case with systematic reviews. Instead, a scoping review aims to describe key concepts of a research area tha…	Arksey & O'Malley 2005	Not reported	NR	Clearly reported	The purpose of this scoping review is 2-fold. First, we will assess the extent of the literature; and second, we will summarize the current literature on sclerotherapy for the treatment of LMs in pediatric patients. This will include identifying the existing gaps in the literature through an assessment of research activity, determining the type of research evidence present, describe the various c…	Clearly reported	Not specified	Unclear/Not reported	Yes	Searched >1 database	Not reported	Grey lit searched	PapersFirst, ProceedingsFirst, International Head and Neck Conference special panel on pediatric tumor	Not Reported	Yes	Not Reported	Limited by date	Not limited by language	Not reported	Yes	≥ 2 independent reviewers	Yes	≥ 2 independent reviewers
WZ	JPS	242529	Scoping review	The Centre for Reviews and Dissemination (2008) advise that a scoping review is appropriate to gauge the size and nature of the evidence base for a particular topic area with a view to identifying gaps in the literature. A scoping review aims to make recommendations for future primary research, but unlike a systematic review does not attempt to synthesise available evidence, rather they aim to co…	Centre for Reviews and Dissemination 2008; Anderson et al. 2008;	Not reported	NR	Clearly reported	This scoping review aims to determine whether reported attitudes towards patients attending A&E services following an episode of self-harm extend to young people.	Clearly reported	Primary research only	Keywords only	Not reported	Searched >1 database	Not reported	No grey lit search	NA	Not Reported	Yes	Not Reported	Limited by date	Limited by language	Not limited by study design	Yes	Done but unclear # of reviewers	Not Reported	N/A
WZ	JPS	242530	Scoping review	No definition	Arksey & O'Malley 2005; Levac 2010	Not reported	NR	Clearly reported	As such, the purpose of this review is to identify the characteristics of peer-reviewed literature on CBR in LMICs published from 2003 to 2012. In particular, the review investigates the degree to which research has kept pace with the conceptual shift in CBR toward empowerment of, participation in and ownership by the people most affected: namely, persons with disabilities and their allies in LMI…	Clearly reported	Not specified	Keywords only	Yes	Searched >1 database	Not reported	No grey lit search	NA	No	Not Reported	Not Reported	Limited by date	Limited by language	Not reported	Yes	≥ 2 independent reviewers	Yes	1 reviewer only
WZ	JPS	242537	Scoping review	No definition	None cited	Not reported	NR	Clearly reported	The aim of the review was to examine children and young people’s health services with respect to choice. The following research questions were addressed: What evidence is there that children and young people are being offered choice in health services? What are the barriers to offering choice to children and young people? What can promote choice for children and young people?	Clearly reported	Not specified	Keywords only	Not reported	Searched >1 database	Not reported	Grey lit searched	Royal College of Nursing, Action for Sick Children, National Children’s Bureau, INVOLVE, Carnegie Young People Initiative, Joseph Rowntree Foundation, King’s Fund, National Youth Agency and Social Policy Research Unit	Yes	Not Reported	Not Reported	Limited by date	Limited by language	Not reported	Yes	Done but unclear # of reviewers	Yes	Done but unclear # of reviewers
WZ	JPS	242538	Scoping review	Scoping reviews are useful to rapidly map key concepts, and main sources and types of evidence in a content area.	Arksey & O'Malley 2005	Use of a protocol mentioned	NR	Clearly reported	The purpose of this paper is to: 1) report on the objectives of our scoping review; 2) illustrate the steps we took, as a guide for others who may wish to conduct a similar review, and 3) propose a reporting format for this type of preliminary scoping review. How effective are various interventions to improve daily mouth care for residents of long-term care facilities?	Clearly reported	Primary and Secondary research	Keywords only	Yes	Searched >1 database	Not reported	Unclear/Not reported	NA	Yes	Not Reported	Not Reported	Limited by date	Not limited by language	Limited by study desgin	Yes	≥ 2 independent reviewers	Yes	Done but unclear # of reviewers
WZ	JPS	242542	Scoping review	Scoping reviews are used to investigate broader, policy-driven research questions and to identify areas with sufficient knowledge and those with major research gaps and needs. Scoping reviews can also be used to identify and prioritize research questions for subsequent SR–MAs	Arksey & O’Malley, 2005; Davis, Drey, & Gould, 2009	Use of a protocol mentioned	NR	Clearly reported	The aim of this study was to conduct a scoping review to map out and characterize the breadth and depth of existing global research about companion-animal relinquishment. The review objectives were to identify well-investigated aspects, research gaps and needs, and areas potentially suitable for SR–MAs. What is the current state of published research on the issue of companion-animal relinquishmen…	Clearly reported	All study designs	Keywords only	Not reported	Searched >1 database	Not reported	Grey lit searched	Google, Scopus web of science and websites of six humane societies and organizations	Not Reported	Yes	Yes	Not limited by date	Limited by language	Not limited by study design	Yes	≥ 2 independent reviewers	Yes	≥ 2 independent reviewers
WZ	JPS	242543	Scoping study	While the steps for a scoping study are similar to those of a systematic review, scoping studies may include a wider variety of literature and analysis of the data is more qualitative than quantitative	Arksey & O’Malley, 2005; Davis, Drey, & Gould, 2009; Levac et al., 2010	Not reported	NR	Clearly reported	The purpose of this article is to synthesize the current literature in occupational science and occupational therapy to address the following research questions: What problems experienced by military service members with mTBI can be addressed within the scope of occupational therapy practice? Is there evidence to support the inclusion of occupational therapy for treatment of military service memb…	Clearly reported	Primary and Secondary research	Keywords only	Not reported	Searched >1 database	Yes	Unclear/Not reported	NA	Not Reported	Yes	Not Reported	Not limited by date	Not reported	Not reported	Yes	1 reviewer only	Not Reported	N/A
WZ	JPS	242551	Scoping review	A scoping review is an effective method to map a field of study, and this approach was used to guide this study. In contrast to a systematic review, which assesses quality as a basis for study inclusion, a scoping review summarizes all of the literature within a defined set, regardless of quality, in order to examine the range of studies that exist	Arksey & O’Malley, 2005	Not reported	NR	Clearly reported	What are the extent, range, and nature of how three theories are presently being applied in research that investigates changing service provider behaviour in health care?	Clearly reported	Not specified	Keywords only	Not reported	Searched >1 database	Not reported	No grey lit search	NA	Not Reported	No	Not Reported	Limited by date	Not reported	Not reported	Yes	1 reviewer only	Yes	1 reviewer only
WZ	JPS	242552	Scoping review	No definition	Arksey & O’Malley, 2005	Not reported	NR	Clearly reported	The following two research questions will be addressed by this scoping review: (1) What is known from the existing literature about the integration of the ICF into goal-setting practices in healthcare? (2) What are the reported outcomes, both positive and negative, from the use of the ICF in goal-setting practices in healthcare?	Clearly reported	Not specified	Keywords only	Not reported	Searched >1 database	Not reported	No grey lit search	NA	Not Reported	No	Not Reported	Limited by date	Limited by language	Not reported	Yes	Done but unclear # of reviewers	Yes	Done but unclear # of reviewers
WZ	JPS	242553	Scoping review	A scoping review approach provides a methodology for determining the state of the evidence on a topic that is especially useful where issues require clarification before rigorous empirical studies are conducted.	Arksey & O’Malley, 2005	Not reported	NR	Clearly reported	the purpose of this study is to use Arskey and O’Malley’s scoping review methodology to determine the following with respect to patient-centered care frameworks and models: 1. What is the extent and nature of published scientific literature on patient-centered care frameworks and models including the research designs used, areas of clinical practice, and conceptualization of patient-centered care…	Clearly reported	Not specified	Keywords only	Not reported	Searched >1 database	Not reported	Unclear/Not reported	NA	Not Reported	No	Not Reported	Limited by date	Limited by language	Not reported	Yes	≥ 2 independent reviewers	Yes	≥ 2 independent reviewers
WZ	JPS	242560	Scoping review	No definition	None cited	Not reported	NR	Clearly reported	To systematically evaluate outcomes of AAC interventions in children with limited speech or language skills. a scoping review of RCTs was performed in order to explore the extent of RCT production in AAC, and to help identify target points (population, intervention, comparison, outcomes, and context) for future critical appraisal processes.	Clearly reported	Primary research only	Keywords only	Not reported	Searched >1 database	Yes	Unclear/Not reported	NA	Not Reported	Yes	Not Reported	Not limited by date	Not reported	Not reported	Yes	≥ 2 independent reviewers	Yes	≥ 2 independent reviewers
WZ	JPS	242562	Scoping review	They provide a structured approach to the collection and organisation of key background information and a means to develop a snapshot or picture of the existing evidence base (Armstrong, Hall, Doyle, & Waters, 2011). Scoping reviews produce a map of the evidence without quality assessment or extensive data synthesis (Arksey & O’Malley, 2005; Levac et al., 2010).	Armstrong, Hall, Doyle, & Waters, 2011; Arksey & O’Malley, 2005; Levac et al., 2010;	Not reported	NR	Clearly reported	This article presents the findings of a scoping review (Levac, Colquhoun, & O’Brien, 2010), designed to identify the extent, nature, and range of the literature on IPE initiatives between the human health professions and veterinary medical students.	Clearly reported	Not specified	Keywords only	Not reported	Searched >1 database	Not reported	Grey lit searched	websites of six universities were searched/authors state they searched for reports of IPE initiatives in peer-reviewed journals only, but after IPE programs were identified, then university websites for each initiative was searched in order to collect further information	Not Reported	Yes	Not Reported	Limited by date	Limited by language	Not reported	Yes	≥ 2 independent reviewers	Yes	≥ 2 independent reviewers
WZ	JPS	242563	Scoping review	They provide a structured approach to the collection and organization of key background information, and a means to develop a snapshot or picture of the existing evidence base	Armstrong, Hall, Doyle, & Waters, 2011; Arksey & O'Malley, 2005	Not reported	NR	Clearly reported	the findings of a scoping review designed to identify the extent and nature of the literature on interprofessional teamworking across these settings.	Not reported	Not specified	Keywords only	Yes	Searched >1 database	Not reported	No grey lit search	NA	Not Reported	Yes	Not Reported	Limited by date	Limited by language	Not reported	Yes	≥ 2 independent reviewers	Yes	≥ 2 independent reviewers
WZ	JPS	242569	Scoping review	The aim of a scoping review is to examine literature addressing general topic areas with the purpose of identifying research gaps and making recommendations for future research. In contrast to a systematic review, a scoping study covers broad topic areas and does not evaluate the quality of evidence.	None cited	Not reported	NR	Clearly reported	these specific research questions: 1. What is known from the existing literature regarding occupational therapy utilization and practice in home health, including, a) What types of articles and studies exist, and what is their general content? b) What characterizes occupational therapy interventions and practice in home health? c) What factors might be related to current use? 2. What gaps in know…	Clearly reported and iteratively defined	Not specified	Keywords only	No	Searched >1 database	Yes	Grey lit searched	AOTA publications (OT Practice Magazine, Special Interest Section Quarterly Newsletters)	Not Reported	No	Not Reported	Limited by date	Not reported	Not reported	Yes	1 reviewer only	Yes	1 reviewer only
WZ	JPS	242571	Scoping review	Scoping reviews facilitate an understanding of the breadth and range of literature on a topic that is complex or has not been previously reviewed systematically (Mays, Roberts, & Popay, 2001). A scoping review can be effective when a field needs to ‘‘map a wide range of literature’’ (Ehrich, Freeman, Richards, Robinson, & Shepperd, 2010, p. 28).	Arksey & O'Malley 2005; Levac et al 2010	Not reported	NR	Clearly reported	The purpose of this study was to conduct a scoping review to characterize how EF is conceptualized, discussed, described, and implied in the occupational therapy literature. ‘‘How does occupational therapy literature conceptualize, discuss, describe, and imply executive functioning?’’	Clearly reported and iteratively defined	All study designs	Keywords only	Not reported	Searched only 1 database	Yes	Unclear/Not reported	NA	Not Reported	Yes	Not Reported	Limited by date	Limited by language	Not reported	Yes	Done but unclear # of reviewers	Yes	Done but unclear # of reviewers
WZ	JPS	242573	Scoping literature review	Scoping reviews are used to map the literature before embarking on a systematic review	NHS Centre for Reviews and Dissemination. Undertaking systematic reviews of research on effectiveness. CRD guidelines for those carrying out or commissioning reviews. The University of York. Report 4. 2001.	Not reported	NR	Clearly reported	The purpose of this paper is to describe the findings of a scoping review of research conducted exclusively in the dental primary care setting. The review focused on the following questions: • What experimental and quasi-experimental designs have been used to evaluate interventions in dental primary care? • What broad clinical areas have been evaluated? • What different kinds of recruitment strat…	Clearly reported	Primary research only	Keywords only	Yes	Searched >1 database	Not reported	No grey lit search	NA	Not Reported	No	Not Reported	Not reported	Limited by language	Not reported	Yes	1 reviewer+ 1 verifier	Yes	1 reviewer only
WZ	JPS	242582	Scoping exercise	No definition	Eppi 2002. http://eppi.ioe.ac.uk/EPPIWeb/home.aspx	Not reported	3 months	Clearly reported	To report the findings of a literature review of the concept of wellbeing and consider its operational and heuristic potential within a range of disciplines.	Clearly reported and iteratively defined	Not specified	Keywords only	Not reported	Searched >1 database	Not reported	Grey lit searched	United Nations International Organization’s Network Search and World Health Organisation	Not Reported	Not Reported	Not Reported	Limited by date	Limited by language	Not limited by study design	Yes	Done but unclear # of reviewers	Not Reported	N/A
WZ	JPS	242583	Scoping review	No definition	Arksey & O'Malley 2005; Davis et al 2009	Not reported	NR	Clearly reported	This review sought to synthesize existing evidence on work capacity assessments and to identify the knowledge supporting their use in return to work practice and future research. What is the knowledge base existing in the literature regarding work capacity assessments and what is the ability of assessments to address the facilitators and predictors of return towork?	Clearly reported and iteratively defined	Primary research only	Keywords only	Yes	Searched >1 database	Yes	No grey lit search	NA	Yes	Not Reported	Not Reported	Limited by date	Limited by language	Not reported	Yes	1 reviewer only	Yes	1 reviewer only
WZ	CN	242584	Scoping review	The scoping review is a knowledge synthesis technique that is most commonly used when: it is difficult to identify a narrow review question; studies in the reviewed sources are likely to have employed a range of data collection and analysis techniques; no prior synthesis has been undertaken on the topic; and a quality assessment of reviewed sources is not going to be conducted	Arksey & O'Malley 2005	Not reported	NR	Clearly reported	The review poses the broad question: what is known about the patient’s experience of medical tourism?	Clearly reported and iteratively defined	All study designs	Clearly reported and Iteratively defined	Yes	Searched >1 database	Not reported	Grey lit searched	Alternative press index, CBCA current events, Canadian newstand, lexis nexis	Not Reported	Yes	Not Reported	Not limited by date	Limited by language	Not reported	Yes	≥ 2 independent reviewers	Yes	≥ 2 independent reviewers
WZ	CN	242587	Literature mapping	The EPPI approach is a two-part process. The first part is a question-led map of the research evidence on a specific topic where the focus is on characterizing and identifying the evidence. The second part is similar to a standard systematic review and addresses a more specific research question by summarizing the evidence, based on information retrieved from the map. The map describes each inclu…	EPPI (Gough and Elbourne 2002)	Use of a protocol mentioned	NR	Clearly reported	Our primary research question was: What empirical evidence is available on the relationships between mental health problems and social exclusion? We also specified some secondary questions: What is the nature of this evidence? Is it qualitative or quantitative? Which mental health and social exclusion topics are well researched and which are not? Which countries are the studies set in? And, what …	Clearly reported and iteratively defined	Primary research only	Clearly reported	Not reported	Searched >1 database	No	No grey lit search	NA	Not Reported	Not Reported	Not Reported	Limited by date	Limited by language	Not reported	Yes	≥ 2 independent reviewers	Yes	Done but unclear # of reviewers
WZ	CN	242589	Scoping review	No definition	Grant & Booth 2009	Not reported	NR	Clearly reported	This scoping review of the literature identifies themes encouraging and grading class participation and provides examples to increase class participation.	Unclear/inferred	Not specified	Keywords only	Not reported	Searched >1 database	Not reported	Unclear/Not reported	NA	Not Reported	Not Reported	Not Reported	Not reported	Not reported	Not reported	Yes	Done but unclear # of reviewers	Not Reported	N/A
WZ	CN	242590	Scoping study	This type of review differs from systematic reviews in that the intention is to obtain an overall picture of an issue or field of research in order to assess the feasibility of a systematic review and guide future research: it does not assess the effectiveness of an intervention.	Arksey & O'Malley 2005	Published	NR	Clearly reported	With a view to guiding KT research in the field of complex social interventions in public health, we examined existing literature on this topic to obtain an overview of the knowledge available. More precisely, we looked at two distinct aspects: (a) KT strategies and the way they are assessed and (b) the manner in which knowledge utilization is measured. The objectives of this scoping study are (1…	Clearly reported	All study designs	Clearly reported	Not reported	Searched >1 database	Yes	Grey lit searched	French public health database, Banque de donnees sante publique	Not Reported	Yes	Not Reported	Limited by date	Limited by language	Not limited by study design	Yes	≥ 2 independent reviewers	Yes	Done but unclear # of reviewers
WZ	CN	242594	Scoping review	Scoping reviews are described as ‘‘preliminary assessments of the potential size and scope of available research literature’’	Grant & Booth 2009	Not reported	NR	Clearly reported	What are the current conceptualizations of health literacy, and what strategies are Canadian health librarians in public, academic, and hospital libraries enacting to put health literacy promotion into practice?	Clearly reported	Not specified	Clearly reported	Yes	Searched >1 database	Not reported	Grey lit searched	provincial or library association reports, newsletters, or presentations	Not Reported	Not Reported	Not Reported	Limited by date	Not reported	Not limited by study design	Yes	1 reviewer only	Not Reported	N/A
WZ	CN	242597
WZ	CN	242598	Scoping study	Scoping involves the synthesis and analysis of a wide range of research and non research material to provide greater conceptual clarity about a specific topic or field of evidence. Scoping studies are commonly policy directed and intended to guide more focussed lines of research and development.	Arksey & O'Malley 2005	Not reported	NR	Clearly reported	The aim of this review is to evaluate the status of scoping studies undertaken within the field of nursing. Specific objectives are to: identify the extent, range and nature of scoping studies in the nursing literature; explore the processes used to undertake scoping; identify the quality, utility and position of scoping within the hierarchy of research evidence.	Clearly reported	Not specified	Keywords only	Not reported	Searched >1 database	Not reported	Grey lit searched	Google Scholar and electronic searches of the major UK research registers National Institute for Health Research, National Research Register Archives (NHS NIHR), NHS Service Delivery and Organisation Research and Development Programme (NCC SDO) and the Evidence for Practice and Policy Coordinating Centre (EPPI).	Not Reported	Yes	Not Reported	Limited by date	Not reported	Not reported	Yes	Done but unclear # of reviewers	Yes	Done but unclear # of reviewers
WZ	CN	242599	Scoping literature review	No definition	Arksey & O'Malley 2005; CRD 2009	Not reported	NR	Clearly reported	The primary aim of this scoping study is to investigate and synthesise evidence on current service provision in the UK. The secondary aim was to highlight priority areas for change to inform future service improvement and research. The following objectives were refined to aid the identification and interpretation of evidence: • Identify the range, nature and extent of services. • Determine models…	Unclear/inferred	Not specified	Keywords only	Not reported	Searched >1 database	Yes	Grey lit searched	Department of Health National Institute for Health and Clinical Excellence (NICE) (government agencies) the Health Care Commission (healthcare agencies), Royal Colleges and professional bodies and, charitable associations such as The International Continence Society	Yes	Yes	Not Reported	Limited by date	Limited by language	Not reported	Not Reported	N/A	Not Reported	N/A
WZ	CN	242603	Scoping review	No definition	Arksey & O'Malley 2005	Not reported	NR	Clearly reported	The purpose of this review was to understand existing literature with the goal of (i) identifying gaps in current research knowledge; (ii) guiding future research; and (iii) creating a rich database of literature to serve as a foundation of more detailed reviews in areas where the data are sufficient.	Unclear/inferred	Primary and Secondary research	Clearly reported	Yes	Searched >1 database	Not reported	Grey lit searched	websites of relevant networks, organizations and societies.	Yes	Yes	Not Reported	Not limited by date	Limited by language	Not limited by study design	Yes	Done but unclear # of reviewers	Not Reported	N/A
WZ	CN	242610	Scoping review	Scoping methodology offers an opportunity to develop an understanding of multiple perspectives on a single issue	Mays et al 2001; Levac et al 2010	Not reported	NR	Clearly reported	this study focuses on nurses’ behavioural workarounds in acute healthcare organisations. This paper assesses the peer reviewed empirical evidence available on the use, proliferation, conceptualisation, rationalisation and perceived impact of nurses’ use of workarounds in acute care settings.	Clearly reported and iteratively defined	All study designs	Clearly reported and Iteratively defined	Yes	Searched >1 database	Not reported	Grey lit searched	Sociological abstracts	Not Reported	Yes	Not Reported	Not reported	Limited by language	Not reported	Not Reported	N/A	Yes	≥ 2 independent reviewers
WZ	CN	242611	Scoping review	No definition	Arksey & O’Malley 2005	Not reported	NR	Clearly reported	This scoping review was undertaken with the following aims: to produce a profile of the research on obesity and seniors that can serve as a foundation for more detailed systematic reviews; to examine possible research gaps; and to compile a database of relevant articles covering the breadth of research in this area. What is known about the diagnosis, treatment and management of obesity in seniors?	Clearly reported	Not specified	Keywords only	Not reported	Searched >1 database	Not reported	Grey lit searched	Clinicaltrials.gov; conference proceedings	Not Reported	Not Reported	Not Reported	Not reported	Limited by language	Not reported	Yes	Done but unclear # of reviewers	Yes	Done but unclear # of reviewers
WZ	CN	242612	Scoping review	No definition	None cited	Not reported	NR	Clearly reported	To assess the health-related studies that have been conducted in the country, identify gaps and inform the development of priority areas for future health research. This assessment of existing health data consisted of a literature review and analysis of key health indicators from several sources.	Clearly reported	Primary research only	Keywords only	Not reported	Searched >1 database	Not reported	Grey lit searched	NGO, international organization compilations an CHR&D collection of research documents	Yes	Not Reported	Not Reported	Limited by date	Not reported	Not reported	Yes	Done but unclear # of reviewers	Yes	Done but unclear # of reviewers
WZ	CN	242614	Scoping review	No definition	none cited	Not reported	NR	Clearly reported	The aim of this paper is therefore to investigate and identify the most important catheter induced complications associated with urinary catheterization by performing a scoping review of the literature. In addition, using the insights gained from this analysis, recommendations will be made for engineering and design improvements to urinary catheters which are aimed at reducing the morbidity (i.e.…	Clearly reported	Primary and Secondary research	Keywords only	Not reported	Searched >1 database	Not reported	Grey lit searched	Google	Not Reported	Not Reported	Not Reported	Limited by date	Limited by language	Not limited by study design	Not Reported	N/A	Not Reported	N/A
WZ	JPS	242620	Scoping exercise	No definition	Armstrong 2011	Use of a protocol mentioned	NR	Clearly reported	To conduct a scoping review of the literature to (1) identify the range of related terminology and concepts in the general field of individualisation of drug treatment, (2) map out the relationships between all these concepts and (3) to assess the extent to which the ideas presented in the literature reflect the needs identified by our PPI group.	Clearly reported	Not specified	Clearly reported and Iteratively defined	Yes	Searched >1 database	Not reported	Grey lit searched	Conference Proceedings Citation Index—Science	Yes	Yes	Not Reported	Not limited by date	Not limited by language	Not limited by study design	Yes	≥ 2 independent reviewers	Not Reported	N/A
WZ	JPS	242621	Scoping review	No definition	Arksey & O'Malley 2005	Not reported	NR	Clearly reported	(i) What is the frequency of pulmonary cavitation after completion of the treatment for PTB? (ii) How common is CPA following PTB? (iii) Are there any radiological risk factors (such as cavitation) for CPA? (iv) What is the range of the 12-month survival for PTB (to estimate the numbers at risk of developing CPA development)? and (v) What is the range of the 12-month survival for CPA (to estimate…	Clearly reported	Primary research only	Keywords only	Yes	Searched only 1 database	Not reported	Grey lit searched	Aspergillus website	Yes	Yes	Not Reported	Not limited by date	Not limited by language	Not limited by study design	Yes	Done but unclear # of reviewers	Yes	Done but unclear # of reviewers
WZ	JPS	242626	Scoping review	No definition	none cited	Available upon request	NR	Clearly reported	Conducted scoping review to determine the impact of asynchronous telehealth on health outcomes, process of care, access to health services, and health resources	Clearly reported	Primary research only	Clearly reported	Yes	Searched >1 database	Not reported	Unclear/Not reported	NA	Not Reported	Yes	Not Reported	Limited by date	Limited by language	Not reported	Yes	≥ 2 independent reviewers	Yes	≥ 2 independent reviewers
WZ	JPS	242627	Scoping review	No definition	None cited	Not reported	NR	Clearly reported	This review examines whether IP practice education is a successful recruitment strategy, in particular what the IP component adds to the placement experiences of students. This objective leads to a closer examination of the evaluations of the intervention studies with particular focus on the assessment of the IP component.	Clearly reported	Not specified	Keywords only	Not reported	Searched >1 database	Yes	Unclear/Not reported	NA	Not Reported	Yes	Not Reported	Limited by date	Limited by language	Not reported	Yes	≥ 2 independent reviewers	Yes	≥ 2 independent reviewers
WZ	JPS	242643	Scoping review	No definition	None cited	Not reported	NR	Clearly reported	The aim of our research and development programme (AMP) is to increase equity of access to high quality primary care mental health services for hard-to-reach groups [25]. The objective of this paper is to describe how we tackled the methodological challenges inherent in clarifying the mental health needs of people from these groups; in identifying relevant evidence-based primary care services, an…	Not reported	Not specified	Iteratively defined	Not reported	Searched >1 database	Not reported	Unclear/Not reported	NA	Yes	Not Reported	Not Reported	Not reported	Not reported	Not reported	Not Reported	N/A	Not Reported	N/A
WZ	JPS	242644	Scoping review	A scoping review documents the research to date in a topic area, with a goal to summarize research findings and to identify gaps in the existing literature	Arksey & O'Malley 2005	Not reported	NR	Clearly reported	This review thus aimed to scope the existing literature addressing the intelligibility or listener comprehension of synthesized speech output for children.	Clearly reported	Not specified	Clearly reported	Not reported	Searched >1 database	Yes	No grey lit search	NA	Not Reported	Yes	Not Reported	Limited by date	Not limited by language	Not limited by study design	Not Reported	N/A	Not Reported	N/A
WZ	JPS	242647	Scoping study	Scoping studies as defined by Arksey and O’Malley provide a structured but less restrictive alternative to the traditional systematic review of the literature	Arksey & O'Malley 2005	Not reported	NR	Clearly reported	This exploratory scoping study aims to establish the nature and extent of current knowledge relating to the uptake and engagement with general health checks and preventative health checks for the risk factors of cardiovascular disease in particular, and thus contribute to the development of such a theoretical and empirical basis to informal future service development. In particular, it sought to …	Clearly reported	Primary and Secondary research	Clearly reported and Iteratively defined	Not reported	Searched >1 database	Not reported	No grey lit search	NA	Not Reported	No	Not Reported	Limited by date	Limited by language	Not limited by study design	Yes	≥ 2 independent reviewers	Yes	≥ 2 independent reviewers
WZ	JPS	242652	Scoping review	This method provides an opportunity to survey the whole profile of information available for this topic. Further a scoping review method can provide greater clarity about an area such as this, where limited evidence exists, and identify gaps in the evidence.	Arksey & O'Malley 2005; Davis, Drey, Gould 2009	Not reported	NR	Clearly reported	The aim of this paper is to demonstrate available evidence of integration of eye health into primary health care in sub-Saharan Africa from a health systems strengthening perspective.	Clearly reported	All study designs	Iteratively defined	Not reported	Searched >1 database	Not reported	Grey lit searched	WHO website	Not Reported	No	Not Reported	Limited by date	Not reported	Not limited by study design	Not Reported	N/A	Not Reported	N/A
WZ	JPS	242656	Scoping review	A scoping review systematically maps a broad and diverse body of research evidence	CIHR	Not reported	NR	Clearly reported	We conducted this scoping review to systematically identify and describe RCTs in pediatric critical care and make them readily accessible to clinicians and researchers.	Clearly reported	Primary research only	Clearly reported	Not reported	Searched >1 database	Not reported	Unclear/Not reported	NA	Not Reported	Yes	Not Reported	Not limited by date	Not limited by language	Limited by study desgin	Yes	≥ 2 independent reviewers	Yes	≥ 2 independent reviewers
WZ	JPS	242673	Systematic scoping review	scoping review can determine the size and nature of the evidence base for yoga interventions, help identify gaps in the yoga intervention literature, and make recommendations for future primary research in this area	Centre for Reviews and Dissemination 2009	Use of a protocol mentioned	NR	Clearly reported	This review aimed to systematically assess all studies of yoga interventions to (1) determine yoga intervention characteristics; (2) examine methodologic quality of the subset of RCTs; and (3) explore how well these interventions are reported.	Clearly reported	Not specified	Keywords only	Not reported	Searched >1 database	Yes	Unclear/Not reported	NA	Yes	Not Reported	Not Reported	Not limited by date	Limited by language	Not reported	Yes	1 reviewer only	Yes	1 reviewer only
WZ	JPS	242674	Scoping review	searching for relevant manuscripts in a relatively new domain wherein subject headings and keywords are not well established requires an iterative approach, sometimes referred to as a scoping review	Levac et al 2010	Not reported	NR	Clearly reported	To provide a survey of the field of clinical research informatics (CRI), focusing in particular on significant developments over the past 3 years and the insights they provide about the progress and state of the field	Not reported	Not specified	Keywords only	Not reported	Searched only 1 database	Not reported	Unclear/Not reported	NA	Yes	Yes	Not Reported	Limited by date	Not reported	Not reported	Not Reported	N/A	Yes	1 reviewer only
WZ	JPS	242677	Scoping review	No definition	Arksey & O'Malley 2005; Levac et al 2010	Not reported	NR	Clearly reported	To assess scientific publication and map research gaps on access to medicines (ATM) in Latin American and the Caribbean low-income and middleincome countries (LMIC).	Clearly reported	Primary and Secondary research	Clearly reported	Yes	Searched >1 database	Not reported	No grey lit search	NA	Not Reported	No	Not Reported	Limited by date	Limited by language	Not limited by study design	Yes	≥ 2 independent reviewers	Yes	≥ 2 independent reviewers
WZ	JPS	242685	Scoping review	Scoping reviews systematically assess the breadth of a body of literature in a particular research area. They are used to map key underlying concepts in a research area and may therefore help to identify research gaps in existing literature	Arksey & O’Malley 2005; Levac et al 2010	Not reported	10 months	Clearly reported and iteratively defined	this scoping review aimed to explore whether health promotion interventions in tobacco and alcohol have begun to consider sex, gender, diversity, and equity. The research question that informed this scoping review was: What is known about gender-sensitive health promotion interventions for girls and women in relation to tobacco and alcohol?	Clearly reported	Primary research only	Keywords only	Yes	Searched >1 database	Yes	Grey lit searched	various government and specialized websites	Yes	No	Not Reported	Limited by date	Limited by language	Not limited by study design	Yes	≥ 2 independent reviewers	Yes	≥ 2 independent reviewers
WZ	JPS	242686	Scoping review	No definition	None cited	Not reported	NR	Clearly reported	The purpose of this literature review is to scope the empirical literature and to provide a current overview of the role and the impact of community pharmacists in the screening/assessment for undiagnosed COPD and poorly controlled asthma with or without subsequent management.	Clearly reported	Primary research only	Keywords only	Not reported	Searched >1 database	Not reported	No grey lit search	NA	Not Reported	Not Reported	Not Reported	Limited by date	Limited by language	Not reported	Yes	Done but unclear # of reviewers	Yes	≥ 2 independent reviewers
WZ	JPS	242687	Scoping review	Scoping reviews are distinct from systematic reviews in that a) they often address broad topics where a variety of study designs and secondary topics may be relevant, b) they are less likely to formally assess the quality of included studies or use study quality criteria to guide the synthesis of data, and c) they are used to identify parameters around a body of literature, and to identify gaps i…	Arksey & O'Malley 2005	Not reported	NR	Clearly reported	The purpose of this study was to synthesize existing evidence regarding the impact of economic policies targeting obesity and its causal behaviours (diet, physical activity), and to make specific recommendations for the Canadian context.	Clearly reported and iteratively defined	Primary research only	Keywords only	Yes	Searched >1 database	Yes	Grey lit searched	NBER, U.S. Department of Agriculture (USDA)’s Economic Research Service, AgEcon Search, and other governmental agency websites	Yes	Yes	Yes	Not reported	Not reported	Not reported	Yes	Done but unclear # of reviewers	Yes	Done but unclear # of reviewers
WZ	JPS	242692	Scoping review	No definition	None cited	Not reported	8 months	Clearly reported	What is the clinical effectiveness and safety of PDT in the treatment of Barrett’s oesophagus, pre-cancerous skin conditions and the following cancers: biliary tract, brain, head and neck, lung, oesophageal and skin? The aim was to document the extent of the observational research in those areas where we anticipated relatively few controlled trials. This was intended to provide as complete a pict…	Clearly reported	Primary research only	Clearly reported	Not reported	Searched >1 database	Not reported	Grey lit searched	UK Clinical Research Network (UKCRN); metaRegister of Current Controlled Trials (mRCT); HTA database; NHS; conference proceedings: the 13th Congress of the European Medical Laser Association (EMLA), 23–24 August 2008 (published in Photodiagnosis and Photodynamic Therapy) and the 7th International Symposium on Photodynamic Therapy and Photodiagnosis in Clinical Practice, 7–10 October 2008	Yes	Yes	Yes	Not limited by date	Not limited by language	Not limited by study design	Yes	≥ 2 independent reviewers	Not Reported	N/A
WZ	JPS	242694	Scoping review	No definition	Arksey H & O'Malley L 2005; Anderson et al 2008; Grant & Booth 2009;	Not reported	NR	Clearly reported and iteratively defined	The purpose of this synthesis project was to conduct a comprehensive, systematic, research-user-informed scoping review to identify and chart the breadth of literature related to the safety (potential risks), efficacy, or effectiveness of exercise prescription following any fracture in older adults and to identify areas for future systematic reviews	Clearly reported and iteratively defined	Primary and Secondary research	Keywords only	Not reported	Searched >1 database	Yes	Grey lit searched	various websites	Yes	Yes	Yes	Not limited by date	Not limited by language	Not limited by study design	Yes	≥ 2 independent reviewers	Yes	≥ 2 independent reviewers
WZ	JPS	242696	Scoping review	scoping reviews are comprehensive in describing the range and nature of existing evidence and form part of the preliminary investigative process, which can then guide more focused lines of research.	Davis et al 2009	Not reported	NR	Clearly reported	The aim of this scoping review was to identify and then explore in detail the nontechnical skills specifically linked to safety and error in the ED	Clearly reported	Primary research only	Keywords only	Not reported	Searched >1 database	Not reported	Unclear/Not reported	NA	Yes	Yes	Not Reported	Limited by date	Not reported	Not reported	Yes	≥ 2 independent reviewers	Yes	≥ 2 independent reviewers
WZ	JPS	242699	Scoping exercise	‘map rapidly the key concepts underpinning a research area and the main sources and types of evidence available’	Mays et al 2001	Use of a protocol mentioned	NR	Clearly reported	The exercise aimed to conceptualize the contribution of nurses to child health and child health services.	Clearly reported	Not specified	Keywords only	Not reported	Searched >1 database	Yes	Unclear/Not reported	NA	Yes	Yes	Not Reported	Not reported	Not reported	Not reported	Yes	Done but unclear # of reviewers	Not Reported	N/A
WZ	JPS	242701	Scoping review	A scoping review typically has broad, comprehensive objectives compared to a systematic review, which is narrow in focus and often guided by a specific research question.	Arksey & O'Malley 2005	Not reported	NR	Clearly reported	This scoping review aims to explore the contributions of rehabilitation interventions and programs to the management of obesity.	Clearly reported	Primary and Secondary research	Keywords only	Not reported	Searched only 1 database	Not reported	No grey lit search	NA	Not Reported	No	Not Reported	Not limited by date	Limited by language	Not limited by study design	Yes	Done but unclear # of reviewers	Not Reported	N/A
WZ	JPS	242702	Scoping review	Scoping reviews typically have broad, comprehensive objectives compared to a systematic review, which is narrow in focus and often guided by a specific research question	Arksey & O'Malley 2005	Not reported	NR	Clearly reported	The purpose of this project was to identify and summarize the contributions of occupational therapists from Canada and the United States to research and clinical practice of obesity.	Clearly reported	Primary and Secondary research	Keywords only	Not reported	Searched >1 database	Not reported	No grey lit search	NA	Not Reported	No	Not Reported	Limited by date	Limited by language	Not reported	Yes	Done but unclear # of reviewers	Not Reported	N/A
WZ	JPS	242703	Scoping review	taking a broader approach and including not only studies with experimental and quasi experimental design	Arksey & O'Malley 2005	Not reported	NR	Clearly reported	The review focused on three questions: 1. What has been done in the field of intervention research, targeting school achievements of children in out-of-home care? 2. Which interventions have shown positive results, and which has not? 3. What characterized those interventions that reported positive results?	Clearly reported	Primary research only	Clearly reported	Yes	Searched >1 database	Not reported	Grey lit searched	websites representing already known intervention programs and organizations associated with improving looked after children's school achievements	Yes	Yes	Not Reported	Not limited by date	Limited by language	Not limited by study design	Yes	Done but unclear # of reviewers	Yes	Done but unclear # of reviewers
WZ	JPS	242710	Scoping review	to summarize and disseminate research findings and to identify research gaps in the existing literature.	Arksey & O'Malley 2005	Not reported	NR	Clearly reported	(1)whether EE can influence long-termrecovery, and (2)whether post-discharge environments vary in degree of EE ,and whether such variation sinfluence outcomes.	Clearly reported	Primary and Secondary research	Keywords only	Not reported	Searched >1 database	Not reported	Unclear/Not reported	NA	Not Reported	Yes	Not Reported	Limited by date	Limited by language	Not limited by study design	Not Reported	N/A	Not Reported	N/A
WZ	JPS	242714	Scoping review	Scoping reviews are a useful methodology for exploring a question or topic where little knowledge is currently established, highlighting research gaps and potential avenues for future studies. Scoping reviews assess the qualitative content of literature through concept and thematic mapping.	Arksey & O'Malley 2005; Levac 2010	Not reported	NR	Clearly reported	Our objective was to review all published literature that utilized spatial clustering techniques for point-event data. An ancillary goal was to call attention to the basis for spatial cluster analysis method selection and the issues therein by proposing several key themes recurrent throughout the papers and also illustrate the application of a selection of methods using real data (e.g. non synthe…	Clearly reported and iteratively defined	Primary research only	Keywords only	Not reported	Searched >1 database	Not reported	Unclear/Not reported	NA	Not Reported	No	Not Reported	Limited by date	Not reported	Not limited by study design	Yes	Done but unclear # of reviewers	Yes	Done but unclear # of reviewers
WZ	JPS	242715	Scoping review	Scoping reviews summarise the breadth and nature of the available evidence on a given topic	Arksey & O'Malley 2005	Not reported	NR	Clearly reported	The aim of this review was therefore to assess the size andnature of the evidence base for the external use of com-frey for all indications, relating to both efficacy and adverseevents.	Clearly reported	Primary research only	Keywords only	Not reported	Searched >1 database	Not reported	Grey lit searched	Open Grey; UK Clinical Research Network Study portfolio; National Research Register; ETHOS; NIH; Clinicaltirals.gov etc.	No	Yes	Not Reported	Not limited by date	Not limited by language	Not limited by study design	Yes	1 reviewer+ 1 verifier	Yes	1 reviewer+ 1 verifier
WZ	JPS	242716	Mapping systematic reviews	No definition	None cited	Not reported	NR	Clearly reported	The aim of this project was to identify and provide easy access to all atopic eczema systematic reviews in a convenient ‘‘one-stop shop’’ in order to facilitate the practice of evidence-based dermatology amongst healthcare practitioners, guideline writers, information specialists, and researchers.	Clearly reported	Secondary research only	Keywords only	Yes	Searched >1 database	Not reported	Grey lit searched	AE guidelines published since 2007 from the National Guidelines Clearing House website (http:// guideline.gov/)	Not Reported	Not Reported	Yes	Limited by date	Not limited by language	Limited by study desgin	Yes	1 reviewer only	Not Reported	N/A
WZ	JPS	242721	Scoping review	its purpose is to identify whether sufficient evidence exists to conduct a systematic review, synthesize available evidence to begin describing a particular concept or phenomenon, and generate research questions where gaps in knowledge are revealed.	Arksey & O'Malley 2005	Not reported	NR	Clearly reported	The purpose of this research was to review the literature examining the conduct and impact of self-audit to identify how self-audit has been operationalized, factors influencing the conduct and impact of self-audit including self-audit program design, and issues warranting further research.	Clearly reported	Primary and Secondary research	Clearly reported	Yes	Searched >1 database	Yes	No grey lit search	NA	Not Reported	Yes	Not Reported	Limited by date	Limited by language	Not reported	Yes	Done but unclear # of reviewers	Yes	Done but unclear # of reviewers
WZ	JPS	242722	Scoping review	A scoping review is conducted with comparable rigor to a systematic review, but examines a broader question by reviewing a wide range of study designs without considering the quality of individual studies.	Arksey & O'Malley 2005	Not reported	NR	Clearly reported	We conducted a scoping review to identify factors or interventions that influence antibiotic prophylaxis administration	Clearly reported	Primary research only	Keywords only	Yes	Searched >1 database	Not reported	Grey lit searched	departments of health in Australia, Canada, the United Kingdom and United States; the Agency for Health Research and Quality; and the Institute for Healthcare Improvement	No	No	Not Reported	Limited by date	Limited by language	Not reported	Yes	≥ 2 independent reviewers	Yes	≥ 2 independent reviewers
WZ	JPS	242727	Scoping review	To examine the extent, range and nature of research activity. To determine the value of undertaking a full systematic review. To summarize and disseminate research findings. To identify research gaps in the existing literature.	Arksey & O'Malley 2005	Not reported	NR	Clearly reported	The present study undertakes a comprehensive scoping review of this literature with the goal of examining the subject of obesity in the circumpolar Inuit. To what extent has obesity research been undertaken in the circumpolar context? Are all subpopulations and geographic areas represented? What methodologies are employed and are they sufficient to the task of describing risk factors, prevalence …	Clearly reported	Primary research only	Keywords only	Not reported	Searched >1 database	Not reported	Grey lit searched	websites of national and regional governments and health agencies	Not Reported	Yes	Not Reported	Limited by date	Limited by language	Not reported	Yes	≥ 2 independent reviewers	Yes	≥ 2 independent reviewers
WZ	JPS	242728	Scoping review	No definition	None cited	Not reported	NR	Clearly reported and iteratively defined	The purpose of this scoping review is to identify and map literature that has evaluated effects of community-based interventions designed to increase FV access or consumption among five to 18 year olds.	Clearly reported	Primary and Secondary research	Clearly reported	Yes	Searched >1 database	Yes	Grey lit searched	World Health Organization (http://www. who.int/en/), the Food and Agriculture Organization of the United Nations (http://www.fao.org/), and Pan American Health Organization (http://new.paho.org/), Grey Matters	Yes	Yes	Yes	Not limited by date	Limited by language	Not limited by study design	Yes	≥ 2 independent reviewers	Yes	≥ 2 independent reviewers
WZ	JPS	242729	Scoping review	it is a review technique that enables researchers to map relevant literature in a field of interest and to address inquiries about a specific knowledge base.	Arksey & O'Malley 2005	Not reported	NR	Clearly reported and iteratively defined	The aim of this review was to examine WORK’s contribution to knowledge regarding work-related outcomes for individuals with chronic pain and arthritis by investigating the nature, extent, trends and research gaps in the evidence base of WORK for OTs to help improve the occupational performance of these individuals.	Clearly reported and iteratively defined	Not specified	Keywords only	Not reported	Searched only 1 database	Yes	No grey lit search	NA	Yes	Not Reported	Not Reported	Not limited by date	Limited by language	Not reported	Yes	≥ 2 independent reviewers	Yes	≥ 2 independent reviewers
WZ	JPS	242731	Scoping review	‘aims to identify the nature and extent of research evidence’, by providing ‘a preliminary assessment of the potential size and scope of available research literature’	Arksey & O'Malley 2005; Levac et al 2010	Not reported	NR	Clearly reported	What Web 2.0 services were implemented by medical, academic and research libraries? What Web 2.0 services were implemented by medical, academic and research libraries?	Clearly reported	Primary and Secondary research	Clearly reported	Yes	Searched >1 database	Not reported	No grey lit search	NA	Not Reported	No	Not Reported	Limited by date	Limited by language	Not limited by study design	Yes	≥ 2 independent reviewers	Yes	≥ 2 independent reviewers
WZ	JPS	242737	Scoping study	scoping studies aim to map rapidly the key concepts underpinning a research area and the main sources and types of evidence available.	Arksey & O'Malley 2005	Not reported	NR	Clearly reported	This scoping review was designed to map the health literature about HIT used to facilitate communication involving health care providers and caregivers (who are usually family members) of pediatric patients with health conditions requiring follow-up.	Clearly reported and iteratively defined	Primary research only	Clearly reported	Not reported	Searched >1 database	Not reported	No grey lit search	NA	Not Reported	Yes	Yes	Limited by date	Limited by language	Limited by study desgin	Yes	≥ 2 independent reviewers	Yes	≥ 2 independent reviewers
EL	MK	242744	scoping review	When the research question cannot be narrowed to describe a single population, which would allow for comparison and thus the potential for practice guideline recommendations, a scoping review may be a more appropriate method of synthesising the literature of interest. A scoping review represents a fairly recent and emerging method for this purpose, in which systematic methods are used to map the …	Arksey and O'Malley, Levac et al.	Use of a protocol mentioned	Not reported	Clearly reported	As a preliminary question, the researchers sought to explore the scope of the quantitative evidence on the GestureTek VR system for rehabilitation. The objectives of the review were: (a) To chart the evidence according to population, outcome, level and quality of evidence, treatment intensity and geographic source. (b) To determine the incidence of reported adverse events associated with the inte…	Clearly reported	Primary research only	Clearly reported	Yes	Searched >1 database	Yes	Grey lit searched	Google Scholar search, GestureTek website	Not Reported	Yes	No	Limited by date	Not limited by language	Not limited by study design	Yes	1 reviewer only	Yes	≥ 2 independent reviewers
EL	MK	242747	scoping review	No definition.	Grant et al.	Not reported	Not reported	Clearly reported	In this review we focused on the pertinent issues specifically related to medication management for individuals living at home and receiving homecare services and were guided by the following research questions: 1. What are the issues encountered by individuals, families, caregivers and healthcare providers related to the medication management of individuals living in the community and receiving …	Clearly reported	All study designs	Clearly reported	Yes	Searched >1 database	Yes	Unclear/Not reported	NA	Not Reported	Yes	No	Not limited by date	Limited by language	Not limited by study design	Not Reported	N/A	Not Reported	N/A
EL	MK	242748	scoping review	Scoping reviews are exploratory in nature, and map the literature available on a topic, identifying key concepts, theories, sources of evidence, and gaps. Scoping reviews are often undertaken prior to a systematic review, often because the relevant literature is thought to be vast and diverse or too sparse. Although systematic reviews have been conducted in the interprofessional field, given the …	CIHR	Not reported	Not reported	Clearly reported	Develop an empirically tested understanding of interprofessional education and interprofessional collaboration.	Not reported	Not specified	Unclear/Not reported	Not reported	Searched only 1 database	Not reported	Unclear/Not reported	NA	Not Reported	Yes	No	Not reported	Not reported	Not reported	Not Reported	N/A	Not Reported	N/A
EL	MK	242749	scoping review	The “scoping review” is a methodology designed to quickly and systematically identify the breadth of literature in an area being researched. It has four major functions: (a) to map the current state of literature in an area of interest, (b) to determine the usefulness or feasibility of conducting a systematic review, (c) to summarize and disseminate research findings to an audience (e.g., policy …	Arksey and O'Malley, Levac et al.	Not reported	Not reported	Clearly reported	Three questions guided selection of relevant sources: (a) What is the nature of research activity concerning KT focused on mental health? (b) What types of KT initiatives have been studied in relation to mental health? and (c) What is the nature of research activity concerning processes of KT among stakeholders relevant to mental health?	Clearly reported	Not specified	Keywords only	Not reported	Searched >1 database	Yes	No grey lit search	NA	Yes	Yes	No	Not limited by date	Limited by language	Not reported	Yes	Done but unclear # of reviewers	Yes	Done but unclear # of reviewers
EL	MK	242750	scoping review	No definition.	None cited	Not reported	Not reported	Clearly reported	The purpose of this scoping review was to provide a literature review of shoulder impairments, activity limitations, and participation restrictions after neck dissection. The overall goal was to highlight the extent of the problem, as well as the significant variability in outcomes and results, and the wide variability in the measurement tools used to assess these outcomes. By identifying the gap…	Clearly reported	Primary research only	Keywords only	Not reported	Searched >1 database	Not reported	Unclear/Not reported	NA	Not Reported	Yes	No	Limited by date	Limited by language	Not reported	Yes	Done but unclear # of reviewers	Yes	≥ 2 independent reviewers
EL	MK	242756	scoping review	Scoping reviews are used to ‘map’ the extent and nature of the literature that currently exists in the field of interest (Mays et al., 2001; Arskey and O’Malley, 2005). Compared to systematic reviews, scoping reviews consider broader research questions and allow for incorporation of studies using diverse designs, including qualitative approaches (Arskey and O’Malley, 2005).	Mays et al., Arskey and O’Malley	Not reported	Not reported	Clearly reported	What is known from the existing literature about socioeconomic disparities in home health care service access and utilization?	Not reported	All study designs	Keywords only	Not reported	Searched >1 database	Yes	Grey lit searched	Sociological Abstracts as well as Dissertations International for theses, Google Scholar to identify commentaries, relevant organizations and conferences.	Not Reported	Yes	No	Not reported	Not reported	Not reported	Yes	≥ 2 independent reviewers	Yes	Done but unclear # of reviewers
EL	MK	242757	systematic mapping review	We chose a systematic mapping review because these are specifically designed to describe the extent of research in a field [7,8].	Grant et al., EPPI Centre	Not reported	Not reported	Clearly reported	We set out to describe the extent of the evidence-base for the effectiveness of interventions specific to care home residents.	Clearly reported	Primary research only	Keywords only	Not reported	Searched >1 database	Not reported	Unclear/Not reported	NA	Not Reported	Not Reported	No	Limited by date	Limited by language	Limited by study desgin	Yes	1 reviewer only	Yes	Done but unclear # of reviewers
EL	MK	242758	scoping review	No definition.	None cited	Not reported	Not reported	Clearly reported	We systematically searched for studies that explored the relationship between costs and effects of care and thelevel of registered nurse staffing or nursing skill mix in the clinical team (including nurse for doctor substitution) using cost-effectiveness, cost-utility (i.e., cost effectiveness analysis, with the compared alternatives having a common health outcome variable-quality adjusted life y…	Clearly reported	Not specified	Keywords only	Not reported	Searched >1 database	Not reported	Grey lit searched	Database of Abstracts of Reviews of Effects and Google Scholar	Not Reported	Yes	No	Limited by date	Limited by language	Not limited by study design	Not Reported	N/A	Not Reported	N/A
EL	MK	242759	literature map	A comprehensive, narrative overview of all published studies (what we call a literature map) may not provide objective conclusions directed towards evidence-based practice, but as a research tool it can document and it can give a sense of the totality of what has been investigated and perhaps point towards approaches of potential value for future investigation.	None cited	Not reported	Not reported	Clearly reported	To assess the diversity of research on the management of opioid withdrawal, identify sources of heterogeneity and provide a context for subsequent systematic reviews to establish evidence-based best practice.	Clearly reported	Not specified	Keywords only	Not reported	Searched >1 database	Not reported	Grey lit searched	Cochrane Clinical Trials Register, Biological Abstracts	Not Reported	Yes	No	Not limited by date	Not reported	Not reported	Not Reported	N/A	Not Reported	N/A
EL	MK	242760	scoping review	Scoping reviews are used to methodically describe the size and nature of the evidence base for a particular topic area, which can in turn be used to identify gaps in the literature and make recommendations for future primary research [11-15]. Scoping reviews generally differ from systematic reviews: (1) by addressing broader and more heterogeneous questions; (2) by including studies of many diffe…	Arksey and O'Malley	Not reported	Not reported	Clearly reported	How is the concept of vulnerability used in the existing literature, and what is known about the relationship between health care disparities and the co-existence of multiple aspects of vulnerability in the same population?	Clearly reported	All study designs	Keywords only	Not reported	Searched >1 database	Yes	No grey lit search	NA	Not Reported	Yes	No	Limited by date	Limited by language	Not reported	Not Reported	N/A	Yes	1 reviewer only
EL	MK	242765	scoping review	This type of review focuses on a topic of interest that is wide-ranging in both purpose and study design. The 5 stages of a scoping review leads to an organized list of the literature that is comprehensive yet summarizes the main findings in a user-friendly way. It also does not require critiquing the quality of all relevant literature; thus, it focuses on breadth of information not depth. This i…	Arksey and O'Malley	Not reported	Not reported	Clearly reported	How has the GMFCS been used in the literature since the previous review	Unclear/inferred	Primary research only	Keywords only	Not reported	Searched >1 database	Not reported	Unclear/Not reported	NA	Not Reported	Yes	No	Limited by date	Limited by language	Not reported	Not Reported	N/A	Not Reported	N/A
EL	MK	242768	scoping review	Scoping reviews differ from systematic reviews in their intention to rapidly map the relevant literature across an area of interest. As such, they are characterised by breadth, including a wide range of publications and study designs, but tend not to apply the rigorous quality criteria of a systematic review.	Arksey and O'Malley	Not reported	Not reported	Clearly reported	The scoping review aimed to identify: evidence about arrangements for delivering, organising and commissioning services for people with complex needs, particularly (but not exclusively) the three exemplar groups listed above; evidence of the effectiveness and cost-effectiveness of these arrangements; and gaps in the evidence base.	Clearly reported	Primary and Secondary research	Clearly reported	Not reported	Searched >1 database	Yes	No grey lit search	NA	Not Reported	No	No	Limited by date	Limited by language	Not reported	Yes	≥ 2 independent reviewers	Yes	Done but unclear # of reviewers
EL	MK	242770	scoping review	We therefore undertook a scoping review, a method used to find out how much and what kinds of literature exist in a topic area. Scoping reviews aim to identify gaps in the literature, assess the need for a systematic review, or provide evidence to support a recommendation for future research (Research in Practice, no date).	Arksey and O'Malley	Not reported	Not reported	Clearly reported	This review thus aimed to scope the nature and extent of the evidence base for learning disability nursing practice published in the English language between 1996 and 2006.	Clearly reported	All study designs	Clearly reported	Not reported	Searched >1 database	No	No grey lit search	NA	Not Reported	Yes	No	Limited by date	Limited by language	Limited by study desgin	Yes	Done but unclear # of reviewers	Yes	Done but unclear # of reviewers
EL	MK	242771	scoping review	No definition.	None cited	Not reported	Not reported	Clearly reported	The aim of this scoping review was to examine evidence for the impact of organisational and management factors on infection control practices and HCAI in general hospital settings. Factors considered included clinical management and leadership; wider organisational characteristics, such as human resource policies and clinical governance arrangements; the effects of teamworking in ward nursing and…	Unclear/inferred	All study designs	Keywords only	Not reported	Searched >1 database	Yes	Grey lit searched	UK policy documents	Yes	Yes	No	Not reported	Not reported	Not reported	Not Reported	N/A	Yes	1 reviewer+ 1 verifier
EL	MK	242772	scoping review	Scoping reviews “aim to map rapidly the key concepts underpinning a research area and the main sources and types of evidence available [suitable for] an area is complex or has not been reviewed comprehensively before”.	Arksey and O'Malley; Mays et al. 2001	Not reported	Not reported	Clearly reported	The aim of the review was to identify outcomes for which there is a strong evidence base to establish that associated nursing interventions should form part of routine nursing practice or outcomes that are strongly associated with nursing-related organisational characteristics, such as workforce capacity or characteristics. Thus we aimed to identify outcomes that would vary with the quality of a …	Unclear/inferred	Primary and Secondary research	Keywords only	Not reported	Searched >1 database	Not reported	Grey lit searched	Google and Google Scholar	Yes	Not Reported	Yes	Limited by date	Not reported	Not reported	Not Reported	N/A	Not Reported	N/A
EL	MK	242774	scoping review	According to Mays et al, the purpose of a scoping review is “to map rapidly the key concepts underpinning a research area and the main sources and types of evidence available, and can be undertaken as standalone projects in their own right, especially where an area is complex or has not been reviewed comprehensively before.”14 Levac et al note that scoping reviews are particularly well suited to …	Arksey and O'Malley; Mays et al. 2001	Not reported	Not reported	Clearly reported	the primary objective of this paper was to perform a scoping review of pharmacist and pharmacy student participation in social media and to identify the available guidance for pharmacy professionals engaging with social media.	Clearly reported and iteratively defined	Not specified	Keywords only	Yes	Searched >1 database	Not reported	Grey lit searched	Google Scholar and International Pharmaceutical Abstracts (IPA)	Yes	Not Reported	No	Not limited by date	Limited by language	Not reported	Not Reported	N/A	Yes	≥ 2 independent reviewers
EL	MK	242778	scoping review	This methodology is a rigorous and useful method for identifying gaps in the literature and providing guidance for future research.	Arksey and O'Malley, Levac et al.	Not reported	Not reported	Clearly reported	“What is known from the literature about factors affecting secondary complications and associated health service use for community dwelling individuals with spinal cord injury?”	Clearly reported	Not specified	Keywords only	Yes	Searched >1 database	Not reported	No grey lit search	NA	Not Reported	Yes	No	Not limited by date	Limited by language	Not reported	Yes	1 reviewer+ 1 verifier	Not Reported	N/A
EL	MK	242781	scoping review	The scoping review is a technique for exploring the breadth and extent of research being conducted in a particular field with similar rigour and transparency to systematic reviews and are being used increasingly in the social sciences (21). Scoping studies aim to systematically search and locate literature on a particular topic with the intention of ‘mapping the territory’ (21). Although the sear…	Arksey and O'Malley	Not reported	Not reported	Clearly reported	The focus of the present study was to identify the way that qualitative research was being used and published within the professional discipline of dentistry.	Clearly reported	Primary research only	Keywords only	Not reported	Searched a selection of journals	Not reported	No grey lit search	NA	Not Reported	Not Reported	No	Limited by date	Limited by language	Limited by study desgin	Yes	Done but unclear # of reviewers	Yes	Done but unclear # of reviewers
EL	MK	242782	scoping exercise	This type of review is suitable to map evidence in a broad topic area which has not been reviewed before.	None cited	Not reported	Not reported	Iteratively defined	The focus of this scoping exercise of the European countries was two-fold. First, we aimed to explore and compare socio-cultural issues that shape EoL care in each of the countries. Second, we aimed to critically appraise the research evidence on cultural issues in EoL care produced in the different countries to throw light on its adequacy as a basis for the further development of EoL care.	Iteratively defined	Primary and Secondary research	Clearly reported and Iteratively defined	Not reported	Searched >1 database	Yes	Grey lit searched	policy reports, conference proceedings identified from the expert network on culture and end-of-life care, country-specific websites/databases	Yes	Yes	Yes	Limited by date	Limited by language	Not reported	Yes	Done but unclear # of reviewers	Yes	Not done
EL	MK	242791	scoping review	No definition.	None cited	Use of a protocol mentioned	Not reported	Clearly reported	We asked specific questions to guide our review, including (1) What social media tools are being used by health care professionals and trainees? (2) In which disciplines and specialties are social media tools being used? (3) For what purposes are social media tools being used? and (4) What types of evidence and research designs have been used to examine social media tools?	Clearly reported	Primary research only	Clearly reported	Yes	Searched >1 database	Not reported	Unclear/Not reported	NA	Not Reported	Not Reported	Not Reported	Limited by date	Not limited by language	Limited by study desgin	Yes	≥ 2 independent reviewers	Yes	≥ 2 independent reviewers
EL	MK	242792
EL	MK	242794	scoping review	a scoping review, a summary of research findings in the existing literature to identify research gaps, was undertaken to point the ways to future research.	Arksey and O'Malley	Not reported	Not reported	Clearly reported	The purpose of this article is to provide a review of published qualitative studies addressing suicide in East Asia.	Clearly reported	Not specified	Clearly reported	Not reported	Searched >1 database	Yes	Unclear/Not reported	NA	Not Reported	Not Reported	No	Limited by date	Limited by language	Limited by study desgin	Not Reported	N/A	Yes	≥ 2 independent reviewers
EL	MK	242795
EL	MK	242797	scoping review	Scoping review methodologies, which address broad questions (in contrast to systematic reviews, which often focus on very specific questions; Arksey & O’Malley, 2005) are emerging in health literature as a means of examining a range of literature in a single review (Davis, Drey, & Gould, 2009).	Arksey and O'Malley	Not reported	Not reported	Clearly reported	We reviewed the evidence regarding the effectiveness of community based occupational therapy interventions in improving occupational outcomes for adults with selected chronic diseases. The six leading disabling chronic conditions in adults ³60 yr are cardiovascular diseases, cerebrovascular disease, chronic obstructive pulmonary disease (COPD), depression, osteoarthritis (OA), and rheumatoid arth…	Clearly reported	Primary research only	Keywords only	Not reported	Searched >1 database	Yes	No grey lit search	NA	Not Reported	Yes	No	Limited by date	Limited by language	Limited by study desgin	Not Reported	N/A	Not Reported	N/A
EL	MK	242798	scoping review	A scoping review methodology was selected because it can address broad questions and can include studies that use a range of research approaches (Rumrill, Fitzgerald, & Merchant, 2010), whereas systematic reviews focus on a specific research question and only include high-quality research (Cochrane Collaboration, 2011). Study quality was not evaluated, given that scoping reviews do not usually ev…	Arksey and O'Malley 2005	Not reported	Not reported	Clearly reported	The purpose of this study was to perform a scoping review to describe and synthesize research regarding the influence of neighborhood characteristics on participation among older adults with chronic conditions. The specific objectives were to identify the neighborhood characteristics that appear to be related to participation and characterize the literature and identify gaps in terms of study des…	Clearly reported	All study designs	Keywords only	Not reported	Searched >1 database	Not reported	Unclear/Not reported	NA	Not Reported	Yes	No	Limited by date	Limited by language	Not limited by study design	Yes	1 reviewer only	Yes	≥ 2 independent reviewers
EL	MK	242801	scoping review	a scoping review is the process of collecting and summarizing evidence in order to defi ne the purview of a topic, sometimes in advance of a systematic review. The focus of a scoping review is not to appraise the evidence, but rather is to capture the state-of-the-art that may launch new research paths (Arksey &O ’ Malley, 2005; Armstrong, Hall, Doyle, &Waters, 2011).	Arksey and O'Malley	Not reported	Not reported	Clearly reported	The purpose was to re-map the state of the evidence in traditional speech supplementation and to expand the concept by identifying and explaining new perspectives in the overall scheme of strategies that augment natural speech.	Not reported	Not specified	Unclear/Not reported	Not reported	Searched >1 database	Not reported	Grey lit searched	American Speech Language Hearing Association presentations	Not Reported	Not Reported	No	Limited by date	Not reported	Not reported	Not Reported	N/A	Not Reported	N/A
EL	MK	242805	mapping review	No definition.	None cited	Not reported	Not reported	Clearly reported	Drawing upon published literature pertaining to HCV treatment as well as HCV among PWID, we seek to map the social factors potentially mediating HCV treatment access and uptake for PWID. This will assist in developing a descriptive typology of social factors and how they function potentially as ‘barriers’ and ‘facilitators’ to treatment access	Unclear/inferred	Not specified	Keywords only	Not reported	Searched >1 database	Not reported	Grey lit searched	Google search of grey and policy literature	Not Reported	Yes	No	Limited by date	Limited by language	Not reported	Not Reported	N/A	Yes	Done but unclear # of reviewers
EL	MK	242806	mapping review	We undertook a ‘mapping review or systematic map’ of the safety in home care literature,14 (p. 94). Arksey and O’Malley15 describe it as a type of scoping study were ‘the aim is to map rapidly the key concepts . . . the main sources and types of evidence available . . . to examine the extent, range and nature of research activity’. In this classification of review types, the process of mapping an…	Arksey and O'Malley	Not reported	Not reported	Clearly reported	In this study, we sought to provide a current synopsis of available evidence on home care safety in Canadian and international literature. Specific objectives were to: 1 Develop and test a comprehensive search strategy to locate national and international evidence about the nature, prevalence, magnitude and incidence of AEs in home care settings from relevant healthcare and policy databases; 2 De…	Clearly reported and iteratively defined	All study designs	Unclear/Not reported	Yes	Searched >1 database	Not reported	Grey lit searched	dissertation abstracts; sociological abstracts; conference proceedings; Scirus and Mednar.	Not Reported	Yes	No	Limited by date	Not limited by language	Not reported	Yes	1 reviewer only	Yes	≥ 2 independent reviewers
EL	MK	242808	scoping review	A key strength of the scoping study is that it can provide a rigorous and transparent method for mapping areas of research ... reviewers are in a position to illustrate the field of interest in terms of the volume, nature and characteristics of the primary research. This analysis in turn makes it possible to identify the gaps in the evidence base, as well as summarizing and disseminating research…	Arksey and O'Malley	Not reported	Not reported	Clearly reported	The aim of this review is to identify trends in the past decade’s worth of peer reviewed health-related research regarding adolescents and their interaction with PDMS (parental divorce or marital separation).	Clearly reported	Primary research only	Keywords only	Not reported	Searched >1 database	Not reported	No grey lit search	NA	Not Reported	Not Reported	No	Limited by date	Limited by language	Not reported	Yes	Done but unclear # of reviewers	Yes	Done but unclear # of reviewers
EL	MK	242815	scoping review	Scoping reviews are used to rigorously identify and synthesize key findings and patterns in a field of inquiry. While systematic reviews seek to answer narrow research questions in a well-defined subset of research, scoping reviews address more broad topics in order to identify underlying concepts without limiting based on study design.	Arksey and O'Malley	Not reported	Not reported	Clearly reported	The two reviews sought to answer the following questions: 1) What types of interventions are being done? 2) What kinds of outcomes do they have? 3) What kinds of innovative approaches are being used? 4) What are the gaps in the research? For the purposes of this review, we define ‘‘innovative approaches’’ as methods identified in our review as emerging with one population but not in the other pop…	Unclear/inferred	Primary research only	Keywords only	Not reported	Searched >1 database	Not reported	Unclear/Not reported	NA	Not Reported	Not Reported	No	Limited by date	Limited by language	Not reported	Yes	Done but unclear # of reviewers	Yes	Done but unclear # of reviewers
EL	MK	242816	scoping review	Scoping reviews and systematic reviews use rigorous scientific methods incorporating specific protocols to identify, appraise, and synthesize information in order to eliminate the bias found in many general literature reviews (Arksey & O’Malley, 2005; Cameron, Tsoi, & Marsella, 2008; Hempel, Norman, Goider, Aguiar-Ibanex, & Eastwood, 2008; Petticrew & Roberts, 2006). Scoping reviews can produce p…	Arksey and O'Malley, 2005	Not reported	Not reported	Clearly reported	We organized our review using health promotion topics and considered the following questions: (a) What type of intervention is effective (with significant findings) on what outcomes, including physical and psychosocial outcomes? (b) What approaches (including protocols and curricula) were used? (c) What is the type of design (ranging from qualitative to quasi-experimental to randomized control tr…	Clearly reported	Primary and Secondary research	Keywords only	Not reported	Searched >1 database	Yes	No grey lit search	NA	Yes	Not Reported	No	Limited by date	Limited by language	Not reported	Yes	≥ 2 independent reviewers	Yes	≥ 2 independent reviewers
EL	MK	242817	systematic scoping review	No definition.	None cited	Not reported	Not reported	Clearly reported	The review aims at documenting which potential risk factors have been assessed and which factors appear to be significantly associated with the development of Chronic fatigue syndrome/myalgic encephalomyelitis (CFS/ME).	Clearly reported	Primary research only	Unclear/Not reported	Not reported	Searched >1 database	Not reported	Unclear/Not reported	NA	Yes	Yes	No	Limited by date	Not limited by language	Not reported	Yes	≥ 2 independent reviewers	Yes	≥ 2 independent reviewers
EL	MK	242818
EL	MK	242819	systematic scoping review	A scoping review, in contrast to a classic systematic review, formally documents the research that has been undertaken to date without providing detailed critical appraisal and synthesis of the individual studies. Scoping reviews can evaluate whether enough evidence exists to conduct a full systematic review or identify research gaps in the existing literature.	None cited	Use of a protocol mentioned	Not reported	Clearly reported	The aim of the review was to map the available evidence on psychosocial interventions for non-professional carers of people with Parkinson’s disease. The objectives were to provide an overview of the focus, quantity and quality of existing research, to identify the available evidence on the effectiveness and cost effectiveness of interventions and to highlight any gaps in the literature that may …	Clearly reported	All study designs	Clearly reported	Not reported	Searched >1 database	Not reported	Grey lit searched	The following internet sites were also searched in September 2006 to identify further research: Northwest PADRECC/ Portland/Seattle (Northwest) PADRECC http://www.va.gov/portland/PADRECC/index.htm Center for Parkinson's Disease and Movement Disorders/ San Francisco PADRECC http://www.sf.med.va.gov/general.asp?durki=427 Los Angeles (Southwest) PADRECC http://www.parkinsons.va.gov/PARKINSONS/SouthW…	Yes	Yes	No	Not limited by date	Not limited by language	Not reported	Yes	≥ 2 independent reviewers	Yes	1 reviewer+ 1 verifier
EL	MK	242837	scoping review	No definition.	None cited	Not reported	Not reported	Clearly reported	The objectives of this scoping review are two-fold. • To produce an up-to-date coverage ‘map’ of randomised controlled trials (RCTs) of treatments of atopic eczema. • To assist in making treatment recommendations by summarising the available RCT evidence using qualitative and quantitative methods.	Clearly reported	Primary research only	Clearly reported	Not reported	Searched >1 database	No	Grey lit searched	The Cochrane Controlled Clinical Trials Register, the Cochrane Skin Group specialised register of trials, handsearching of atopic eczema conference proceedings.	Yes	Yes	No	Limited by date	Not limited by language	Limited by study desgin	Yes	Done but unclear # of reviewers	Yes	1 reviewer+ 1 verifier
EL	MK	242845	scoping review	This method is used to synthesise and analyse research literature and as such provides a panoramic overview of the chosen topic that may be later used to infl uence policy and practice (Davis, Drey, & Gould, 2009). In a scoping review, a large amount of contrasting literature both quantitative and qualitative in nature can be analysed. The iterative nature of a scoping review differentiates it fr…	Arksey and O'Malley and Levac et al.	Not reported	Not reported	Clearly reported	What is the breadth and nature of literature on DV screening in MCH practice?	Clearly reported	All study designs	Keywords only	Yes	Searched >1 database	Not reported	Grey lit searched	Australian public domain websites was identified and searched: Australian Domestic & Family Violence Clearinghouse, Royal Children’s Hospital, Melbourne, Victorian Department of Human Services, Victorian Department of Education and Early Childhood Development – Early Childhood Professional-Maternal & Child Health Nurses, Women’s Health Victoria	Not Reported	Yes	No	Limited by date	Limited by language	Not reported	Yes	≥ 2 independent reviewers	Yes	Done but unclear # of reviewers
EL	MK	242846	systematic mapping review	A systematic mapping review, an early phase in a broad model of systematic review research, was selected because 'it may be the only way of bringing together the width of literature on a given subject, at a given time' (Hammick 2005). This can guide researchers when subsequently identifying narrower sets of questions about efficacy and conducting critical appraisals of research findings. The goal…	Best Evidence in Medical Education (BEME) Collaboration (website provided)	Use of a protocol mentioned	Not reported	Clearly reported	What primary areas of education have been explored? What inquiry methods have been used related to the primary areas of focus? What levels of impact have educational reearch intervention studies targeted? What secondary areas of education have been explored? What educational themes are reflected in the scholarship?	Clearly reported	Not specified	Keywords only	Yes	Searched >1 database	Not reported	Grey lit searched	Education abstracts, Social Services Abstracts	Not Reported	Not Reported	No	Limited by date	Not reported	Not reported	Not Reported	N/A	Yes	≥ 2 independent reviewers
RW	WZ	242848	scoping review	Scoping reviews address topics that are too broad for a systematic review and commonly aim to identify research gaps in the existing literature.	Arksey and O'Malley 2005	Use of a protocol mentioned	NR	Clearly reported	To assess the extent to which recently published research corresponds to these priorities	Clearly reported	Primary research only	Keywords only	Not reported	Searched >1 database	Not reported	No grey lit search	NA	Not Reported	Yes	Not Reported	Limited by date	Not reported	Limited by study desgin	Yes	1 reviewer only	Yes	1 reviewer only
RW	WZ	242849	scoping review	Scoping studies focus on a range of evidence to convey the breadth and depth of literature in a given field and unlike a systematic review do not evaluation the quality of the evidence for the purpose of meta-analysis	Arksey and O'Malley	Not reported	NR	Clearly reported	What PRO domains and dimensions are essential for characterizing the impact of cancer from a person-focused perspective, and are their psychometrically sound PRO measures available to capture these for use in routine clinical care?	Clearly reported	Primary research only	Keywords only	Yes	Searched >1 database	Yes	Grey lit searched	Google Scholar; cancer organization Web sites	Yes	Yes	Not Reported	Limited by date	Limited by language	Not reported	Yes	≥ 2 independent reviewers	Yes	Not done
RW	WZ	242857	scoping review	NR	none cited	Not reported	NR	Clearly reported	to synthesise implementation lessons regarding birth kits in terms of context, the user requirements for use and the logistics of supplying kits	Not reported	All study designs	Keywords only	Yes	Searched >1 database	Not reported	Grey lit searched	search of websites of groups working in the area of maternal and child health; unpublished studies were sought through: ISI Web of Knowledge, ZETOC and databases of ongoing studies	Yes	Yes	Not Reported	Not limited by date	Limited by language	Not limited by study design	Yes	≥ 2 independent reviewers	Yes	Done but unclear # of reviewers
RW	WZ	242858
RW	WZ	242860	scoping review	scoping reviews offer a broad perspective regarding the topic of interest and aid in identifying questions for more specific review and future study. While systematic and scoping reviews both use methods that are transparent and reproducible, scoping reviews are more focused more on summarising results across multiple sources	Arksey and O'Malley 2005	Not reported	NR	Clearly reported	to undertake an investigation into the relationship between exercutive function, self-regulation and atrribution with respect ot goal-directed behaviour in adults with acquired brain injury across diverse research literatures. The specific objectives were 1) to define the constructs of executive function, self-regulation and atrribution; 2) to described what is known about the relationship betwee…	Clearly reported	Not specified	Clearly reported and Iteratively defined	Not reported	Searched >1 database	Not reported	Grey lit searched	manual search of conference proceedings	Yes	Yes	Not Reported	Limited by date	Limited by language	Not reported	Yes	Done but unclear # of reviewers	Not Reported	N/A
RW	WZ	242863	scoping study	the scoping review method allows for mapping the extent of research activity in an area, determination if sufficient research exists to support a full systematic review, and identification of existing gaps in the research evidence	Grant 2009; Arksey and O'Malley 2005	Not reported	NR	Clearly reported	to assess the extent of relevant research in the area of suprapubic catheterization and to identify the nature and extent of research evidence	Clearly reported	Primary research only	Keywords only	Yes	Searched >1 database	Not reported	Grey lit searched	The International Continence Society abstracts site 1999-2012	Not Reported	Yes	Not Reported	Not limited by date	Limited by language	Not reported	Yes	≥ 2 independent reviewers	Yes	Done but unclear # of reviewers
RW	WZ	242864	scoping study	to map the extent of research activity, determine if sufficient research exists to support a full systematic review and to identify research gaps	Arksey and O'Malley 2005	Not reported	NR	Clearly reported	to identify the nature and extent of research evidence; Does treatment of OAB with antimuscarinic agents alter falls or falls risk among older adults	Clearly reported and iteratively defined	Primary research only	Keywords only	Yes	Searched >1 database	Not reported	Unclear/Not reported	NA	Not Reported	Yes	Not Reported	Not limited by date	Limited by language	Not reported	Yes	≥ 2 independent reviewers	Yes	≥ 2 independent reviewers
RW	WZ	242866	scoping review	NR	None cited	Not reported	NR	Clearly reported	scoping review of the literature relating to research on UK employment of 'overseas'. 'foreign' or 'international' social workers	Unclear/inferred	Not specified	Keywords only	Not reported	Searched >1 database	Not reported	Grey lit searched	personal communication to identify relevant ongoing research	Yes	Not Reported	Not Reported	Not reported	Not reported	Not reported	Yes	Done but unclear # of reviewers	Not Reported	N/A
CW	KW	242868	systematic scoping review	no definition	Moher et al. 2009	Not reported	NR	Clearly reported	Our primary goal was to identify current trends in cell-based therapy using UCB that would inform cord blood banking establishments and transplantation centers regarding current and emerging trends related to methods of cell manipulation and indications for using cord blood in regenerative medicine and immune modulation.	Unclear/inferred	Primary research only	Clearly reported	Not reported	Searched >1 database	Not reported	Grey lit searched	Google Scholar, www.clinicaltrials.gov, the World Health Organization’s International Clinical Trials Registry Platform (ICTRP)	Not Reported	Yes	Not Reported	Limited by date	Not reported	Limited by study desgin	Not Reported	N/A	Yes	Done but unclear # of reviewers
CW	KW	242869	scoping literature search	Several frameworks to study health, diseases, and their consequences have been suggested, but their applicability for core set development is unclear. Scoping searches are a useful way of mapping fields of study where it is difficult to visualize the range of material that might be available.	Ogilvie et al 2005	Not reported	NR	Clearly reported	This literature review therefore sought, through a scoping search, to answer the questions: what conceptual frameworks have been used to develop core sets in health? What were the development processes for core sets outside rheumatology and how do they compare to the OMERACT approach?	Clearly reported	All study designs	Unclear/Not reported	Not reported	Searched >1 database	Not reported	Grey lit searched	conference proceedings, a Google search using variations of the search terms (Appendix 1) was conducted and the first 50 results from each search were reviewed for more detailed information. The cutoff of the first 50 results was chosen because the relevancy of the results dropped off beyond this number. Also, although Google searches are not suitable for replication, we wish to be explicit on ho…	Yes	Yes	Not Reported	Limited by date	Not limited by language	Not limited by study design	Not Reported	N/A	Not Reported	N/A
CW	KW	242873	scoping review	no definition	none cited	Not reported	NR	Clearly reported	The aim of this article was to analyze the methodological characteristics and main findings of studies in the field of the quality of abdominal surgical nursing care with the ultimate goal to gain knowledge about the quality of abdominal surgical nursing care for developing recommendations for further nursing research, education, and practice and for improvement of the quality in practice	Clearly reported	Not specified	Keywords only	Not reported	Searched >1 database	Not reported	No grey lit search	NA	Not Reported	Not Reported	Not Reported	Not reported	Limited by language	Not reported	Yes	Done but unclear # of reviewers	Yes	Done but unclear # of reviewers
CW	KW	242874	scoping review	A scoping review is usually developed with the goal of providing an initial overview of the size and nature of available research evidence on a particular topic that has not yet been fully explored Therefore, it is usually conducted with a mapping approach to assess the breadth and size of research activities in a certain area, which is informative to managers and researchers, and sets the stage …	none cited	Not reported	24	Clearly reported	In light of increasing interest in evidence-based management, we conducted a scoping review of systematic reviews (SRs) and meta-analyses (MAs) to determine the availability and accessibility of evidence for health care managers.	Clearly reported and iteratively defined	Secondary research only	Unclear/Not reported	Not reported	Searched only 1 database	Not reported	Unclear/Not reported	NA	Not Reported	Not Reported	Not Reported	Limited by date	Limited by language	Limited by study desgin	Yes	≥ 2 independent reviewers	Yes	≥ 2 independent reviewers
CW	KW	242882	literature mapping process	no definition	Creswell, 2003	Not reported	NR	Clearly reported	this article aims to review the contribution of qualitative research to developing community based interventions in primary care evaluated by means of the pragmatic trial methodology	Clearly reported	Primary and Secondary research	Unclear/Not reported	Not reported	Searched >1 database	Not reported	Unclear/Not reported	NA	Not Reported	Not Reported	Not Reported	Not limited by date	Limited by language	Limited by study desgin	Yes	Done but unclear # of reviewers	Not Reported	N/A
CW	PR	242883	scoping review	NR	Arksey and O'Malley 2005	Not reported	NR	Clearly reported	Our research question was: Which are the factors that impact on the use of RP models and RC strategies among medical doctors?	Clearly reported	Primary research only	Clearly reported	Yes	Searched >1 database	Yes	No grey lit search	NA	No	Yes	Not Reported	Not limited by date	Limited by language	Not limited by study design	Not Reported	N/A	Not Reported	N/A
CW	PR	242884	scoping review	A scoping review is a relatively new research approach which allows for quick and systematic identification of the breadth of literature in a subject area of interest. This methodology, which aims to illuminate the scope or extent of literature in a particular area, can be contrasted with systematic reviews which have a narrower focus and seek to answer well-defined research questions from the av…	Arksey and O'Malley 2005	Not reported	NR	Clearly reported	The objective of this scoping review was to examine the range of approaches being applied to understand and address TRD in an effort to guide research and practice in this area.; This scoping review utilized the York framework to survey the literature to identify the current state of evidence surrounding the approaches and paradigms being utilized to understand and address TRD.	Clearly reported	Not specified	Keywords only	Not reported	Searched >1 database	Not reported	Unclear/Not reported	NA	Not Reported	Not Reported	Not Reported	Limited by date	Limited by language	Not reported	Not Reported	N/A	Not Reported	N/A
CW	PR	242886	scoping review	A scoping review is a technique to ‘map’ an area of relevant literature that provides comprehensive coverage but extracts a limited about of information from published studies. A scoping review differs from a systematic review in two important ways. Systematic reviews usually focus on a specific and well defined question. On the other hand, scoping reviews address broader topics. Second, systemat…	Arksey and O'Malley 2005	Not reported	NR	Clearly reported	The purpose of this scoping review is to better understand what is known regarding secondary health conditions in individuals with SCI, focusing on the prevalence, course, association with age and duration, as well as comparison with nondisabled samples.	Clearly reported	Primary research only	Unclear/Not reported	Not reported	Searched >1 database	Not reported	No grey lit search	NA	Not Reported	Not Reported	Not Reported	Limited by date	Limited by language	Not reported	Yes	Done but unclear # of reviewers	Not Reported	N/A
CW	PR	242889	scoping review	The methods in this study are based on a scoping review framework developed by Arksey and O’Malley (2005) in response to the challenges of applying a systematic review process to a relatively new field of research in housing and dementia. Scoping studies are suited to work that is early in development or for which no formal review has been conducted. They are typically qualitative rather than qua…	Arksey and O'Malley 2005	Not reported	NR	Clearly reported	1. How has CWA been applied to health care: at which levels of care, with which phases of analysis, and with what modifications? 2. Has CWA been considered useful in terms of its “impact” and “uniqueness” (Naikar, 2008)? 3. What challenges exist in applying CWA to health care? 4. What opportunities exist for future development?	Unclear/inferred	Not specified	Keywords only	Not reported	Searched >1 database	Not reported	Grey lit searched	google scholar and google web	Yes	Yes	Not Reported	Not limited by date	Limited by language	Not reported	Yes	Done but unclear # of reviewers	Yes	Done but unclear # of reviewers
CW	PR	242892	scoping review	The scoping review approach aims to synthesize what is known about a particular issue across multiple literature types in order to achieve clarity about the state of knowledge and evidence that exists	Arksey and O'Malley 2005	Not reported	NR	Clearly reported	what is known about the effects of medical tourism in destination and departure countries?	Clearly reported and iteratively defined	Not specified	Keywords only	Yes	Searched >1 database	Not reported	Grey lit searched	Alternative Press Index, CBCA Current Events , Canadian Newstand, Lexis Nexis	Not Reported	Yes	Not Reported	Limited by date	Limited by language	Not reported	Yes	Done but unclear # of reviewers	Yes	≥ 2 independent reviewers
CW	PR	242894	scoping review	A scoping review of the literature was conducted using formal methods of review. A scoping review differs from other types of reviews in that it undertakes broader topics, includes different study designs, and does not necessarily assess the quality of the studies.	Arksey and O'Malley 2005	Not reported	NR	Clearly reported	The primary aims of this scoping review were to (1) provide an overview of the different types of disease-specific, generic, and utility measures used to assess recovery after total hip arthroplasty (THA) and total knee arthroplasty (TKA) and (2) summarize the reported change after total joint arthroplasty.	Clearly reported	Primary research only	Keywords only	Yes	Searched >1 database	Not reported	No grey lit search	NA	Not Reported	Not Reported	Not Reported	Limited by date	Limited by language	Not reported	Yes	1 reviewer only	Yes	≥ 2 independent reviewers
CW	PR	242901	correlates review	Correlation is a measure of the linear relationship (or the association) between two variables; for a correlates review, the variables are factors and outcomes.	Jones et al. 2010.	Use of a protocol mentioned	NR	Clearly reported	The aim of the review was to identify factors that are associ-ated with outcomes for LACYP, and present this evidence asconceptual maps, giving an indication of the types of reportedstudies on LACYP and the interventions, factors and outcomesreported.	Clearly reported	Not specified	Iteratively defined	Not reported	Not reported	Not reported	Unclear/Not reported	NA	Yes	Not Reported	Not Reported	Not limited by date	Limited by language	Not reported	Yes	Done but unclear # of reviewers	Yes	Done but unclear # of reviewers
CW	PR	242903	scoping literature review/scoping review	Scoping reviews are useful studies that summarise what is known on a specific topic and are often followed by systematic literature reviews	Arksey & O'Malley, 2005	Not reported	5	Clearly reported	This review aims to summarize the current literature that: 1. specifies HRA undertaken by people with chronic illness (patients hereafter) and their informal carers; and 2. quantifies the time spent or required to carry out HRA.	Clearly reported	Not specified	Clearly reported	Not reported	Searched >1 database	Yes	Unclear/Not reported	NA	Not Reported	Yes	Not Reported	Limited by date	Limited by language	Not reported	Yes	Done but unclear # of reviewers	Yes	≥ 2 independent reviewers
CW	PR	242904	scoping review	Scoping reviews are a variant of systematic reviews that may aim to examine the extent, range, nature, and quality of research activity (as was the case with this review), to determine the value of undertaking a focused systematic review, to summarize and disseminate research findings, or to identify research gaps in the existing literature Scoping reviews employ similar methods to systematic rev…	Arksey and O’Malley 2005, Levac et al 2010, Daudt et al. 2013	Registered	NR	Clearly reported	The objective of this study was to identify the methods that are used to assess preferences for diabetes medications among adult patients with type 2 diabetes and to assess the quality of, and potential sources of bias in, the literature.	Clearly reported	Primary research only	Clearly reported and Iteratively defined	Not reported	Searched >1 database	No	Unclear/Not reported	NA	Not Reported	Not Reported	Yes	Not limited by date	Limited by language	Not limited by study design	Yes	≥ 2 independent reviewers	Yes	≥ 2 independent reviewers
WZ	JPS	242913	Scoping review	a relatively new type of research literature review that provides a comprehensive approach to summarize or map out the literature in an existing topic area. The scoping method is ideal when the research purpose is to examine “the extent, range, and nature of research activity, … [and] to identify research gaps in the existing literature”	Arksey & O'Malley 2005; Brien et al 2010	Not reported	NR	Clearly reported	Our objective was to assess if such evaluations use a Complex Adaptive Systems (CAS) perspective, by using a scoping review of evaluations of HP interventions concerning alcohol and tobacco use in the peer-reviewed (PR) and grey literature (GL).	Clearly reported	Primary research only	Clearly reported	Yes	Searched >1 database	Not reported	Grey lit searched	Canadian Research Index, Current Controlled Trials metaRegister of Controlled Trials; Canadian Health Research Collection; ProQuest Dissertation Abstracts; EPI Database of Health Promotion Research; U of Laval KUUC; U of York Technology Assessment [HTA ] Database	Yes	Yes	Not Reported	Limited by date	Limited by language	Not limited by study design	Yes	≥ 2 independent reviewers	Yes	≥ 2 independent reviewers
WZ	JPS	242916	Scoping study	No definition	Arksey & O'Malley 2005	Not reported	NR	Clearly reported and iteratively defined	The objective of this project was to recommend revised entry criteria and other study design features for RA clinical trials design features of clinical trials of pharmacologic interventions in rheumatoid arthritis (RA)	Clearly reported	Primary and Secondary research	Keywords only	Yes	Searched >1 database	Not reported	Grey lit searched	abstracts from annual scientific meetings were also searched (ACR and EULAR)	Yes	Not Reported	Not Reported	Not limited by date	Not reported	Not reported	Yes	≥ 2 independent reviewers	Not Reported	N/A
WZ	JPS	242922	Scoping review	it ‘aims to map rapidly the key concepts underpinning a research area and the main sources and types of evidence available when an area is complex or has not been reviewed comprehensively before’	Arksey & O'Malley 2005	Not reported	NR	Clearly reported	this study presents the findings from a scoping review of recent, original research investigating changes in brain structure and/or function following pediatric concussion or mTBI using MRI and fMRI techniques. More specifically, our research question was: ‘in the existing literature on the neural impact of pediatric concussion, what is known of measures that use structural and functional MRI tec…	Clearly reported and iteratively defined	Primary research only	Clearly reported	Not reported	Searched only 1 database	Not reported	No grey lit search	NA	Not Reported	Yes	Not Reported	Limited by date	Limited by language	Not reported	Not Reported	N/A	Yes	Done but unclear # of reviewers
WZ	JPS	242923	Scoping review	No definition	Mays et al 2001	Not reported	NR	Clearly reported	This mini-review examines the available evidence on atrophy and neurodegenerative change in children and adolescents (<19 years) in the chronic stages of mild, moderate and severe TBI compared to typically developing youths.	Clearly reported and iteratively defined	Primary research only	Keywords only	Not reported	Searched >1 database	Not reported	No grey lit search	NA	Not Reported	Yes	Not Reported	Limited by date	Limited by language	Not reported	Yes	≥ 2 independent reviewers	Yes	≥ 2 independent reviewers
WZ	JPS	242924	Scoping study	to map rapidly the key concepts underpinning a research area and the main sources and types of evidence available, and can be undertaken as standalone projects in their own right, especially where an area is complex or has not been reviewed comprehensively before.	Arksey & O'Malley 2005; Levac et al 2010	Not reported	NR	Clearly reported	To identify, summarize, and categorize quantitative research on the biomechanics of violin, viola, cello, and double bass players, using scoping study methodology. 1. What quantitative biomechanical research has been performed on bowed string instrument musicians? 2. What is the methodology and anatomical focus of these studies?	Clearly reported and iteratively defined	Primary research only	Keywords only	Not reported	Searched >1 database	Yes	No grey lit search	NA	Not Reported	Yes	Not Reported	Limited by date	Not reported	Not reported	Yes	≥ 2 independent reviewers	Not Reported	N/A
WZ	JPS	242927	Mapping review	A mapping review itemizes and categorizes research outcomes. Mapping reviews serve to identify the strengths and gaps in the existing literature.	Grant and Booth 2009	Not reported	NR	Clearly reported	Cerebral palsy (CP) is recognized as a lifespan condition. This mapping review identifies outcomes that have been measured in adults with CP between 1970 and 2010 to determine if either the outcomes evaluated or the research methodologies have changed substantially.	Clearly reported	Primary research only	Keywords only	Yes	Searched >1 database	Not reported	Unclear/Not reported	NA	Not Reported	Yes	Not Reported	Limited by date	Limited by language	Not reported	Not Reported	N/A	Yes	≥ 2 independent reviewers
WZ	JPS	242929	Scoping review	‘identify gaps in the evidence base’ and draw ‘conclusions from existing literature regarding the overall state of research activity	Arksey & O'Malley 2005	Not reported	NR	Clearly reported	The aim of our study was to identify examples, in the international literature, of higher level community participation in rural healthcare.‘What examples of higher level community participation in rural healthcare exist in the international literature?’	Clearly reported and iteratively defined	Primary research only	Clearly reported	Not reported	Searched >1 database	Not reported	No grey lit search	NA	Not Reported	No	Not Reported	Limited by date	Limited by language	Not reported	Yes	Done but unclear # of reviewers	Yes	≥ 2 independent reviewers
WZ	JPS	242932	Scoping review	No definition	Moher D, Liberati A, Tetzlaff J, Altman DG, PRISMA Group (2009); Arksey & O’Malley 2005	Not reported	NR	Clearly reported	This paper is an initial attempt to collate the literature on psychiatric inpatient recovery-based care and, more broadly, to situate the inpatient care sector within a mental health reform dialogue that, to date, has focused almost exclusively on outpatient and community practices.	Clearly reported	Primary research only	Keywords only	Not reported	Searched >1 database	Not reported	No grey lit search	NA	Yes	Yes	Not Reported	Limited by date	Limited by language	Not reported	Yes	Done but unclear # of reviewers	Not Reported	N/A
WZ	JPS	242934	Scoping review	A scoping review addresses broader topics than a systematic review and determines what literature exists on a topic to summarize what is known and to identify gaps. It does not synthesize the evidence the same way that a systematic review does. It is a literature review that examines the extent, range and nature of activities in a domain, then summarizes and disseminates the findings	Arksey & O'Malley 2005	Not reported	NR	Clearly reported	The overall aim of this scoping review was to understand the cun-ent state of knowledge on complex healthcare interventions, including complex health informatics interventions. These complex interventions attributes identified can be used planning, conducting, reporting and critiquing complex interventions studies. A second objective was to identify logistical considerations for operationalizing …	Clearly reported and iteratively defined	Not specified	Keywords only	Not reported	Searched only 1 database	Not reported	Unclear/Not reported	NA	Not Reported	Yes	Not Reported	Limited by date	Limited by language	Not reported	Not Reported	N/A	Yes	Done but unclear # of reviewers
WZ	JPS	242935	Scoping review	it is grounded in a broad research question, contains broad inclusion and exclusion criteria and places greater emphasis on the relevance, credibility, and the contribution of evidence as opposed to methodological rigor. The utility of the scoping review is in its incorporation of findings from qualitative and quantitative literature, as well as empirical and “gray” research reports	Arksey & O'Malley 2005	Not reported	NR	Clearly reported	The objectives of this scoping review are to: (1) summarize the literature investigating BID among immigrant children and adolescents living in Canada and the US, (2) identify the most commonly used measures of BID within these studies, (3) identify the extent to which acculturation and acculturative stress have been investigated in these reports, and (4) characterize the existing knowledge-gaps …	Clearly reported	Not specified	Keywords only	Yes	Searched >1 database	Yes	Grey lit searched	ProQuest Dissertation and Theses	Yes	Yes	Not Reported	Limited by date	Not reported	Not reported	Yes	≥ 2 independent reviewers	Yes	≥ 2 independent reviewers
WZ	JPS	242938	Scoping review	Scoping reviews involve the reconnaissance and inter- pretation of existing literature in a topic area (Arksey & O’Malley, 2005). The main strengths of a scoping review are its ability to extract the essence of a diverse body of evidence, thereby provid- ing a sense of its meaning and significance, guidance regarding what remains to be understood, a new frame of reference, and a compelling steppi…	Levac et al 2010; Arksey & O'Malley 2005	Not reported	NR	Clearly reported	This article provides a conceptual review and synthesis of literature relevant to the engagement of children/youth and families in mental health services. The specific aims are to (a) provide a comprehensive conceptualization and definition of client engagement in the intervention process and (b) present an integrative framework of engagement in the clinical change process. Our focus is on affect…	Clearly reported	Not specified	Keywords only	Not reported	Searched >1 database	Not reported	Unclear/Not reported	NA	Not Reported	Yes	Not Reported	Limited by date	Limited by language	Not reported	Yes	Done but unclear # of reviewers	Not Reported	N/A
CN	WZ	242939	Scoping review	It provides a preliminary assessment of the scope of existing research. Compared to a systematic review, in a scoping review the literature review does not include formal quality assessment and can be performed with relatively limited time and resources, while still offering an assessment of the extent of research evidence. Scoping reviews may also provide evidence toward the value of a future sy…	Grant MJ, Booth A. (2009)	Not reported	NR	Clearly reported	the purpose of this paper is to present the results of a scoping review of the current literature to determine the state of nutrition interventions for people with disabilities	Clearly reported	Not specified	Keywords only	Not reported	Searched >1 database	Not reported	No grey lit search	n/a	Not Reported	Yes	Not Reported	Limited by date	Not reported	Not reported	Yes	Done but unclear # of reviewers	Not Reported	N/A
CN	WZ	242941	Scoping review	None	None cited	Not reported	NR	Clearly reported	The ultimate aim of our study is to discuss the provision of state of the art reporting systems for patients and families and future challenges in patient safety. The focus of our study is on patient centrism and patient safety reporting. The objectives of our study are to find out: What are the possibilities that patients’ will make reports? By what means have incidents related to unintended con…	Not reported	Not specified	Keywords only	Not reported	Searched >1 database	Not reported	Unclear/Not reported	n/a	Not Reported	Yes	Not Reported	Not limited by date	Limited by language	Not reported	Yes	≥ 2 independent reviewers	Yes	Done but unclear # of reviewers
CN	WZ	242942	Scoping review	This method can be used to address broad, often complex, topics where many different study designs, measures and outcomes are employed. It is important to emphasize that the intent of a scoping review is neither to answer a specific research question nor to assess the quality of the included studies, but to ‘map’ relevant literature, in this case, across the dimensions of ANGELO.	Arksey H, O’Malley L. 2005	Not reported	NR	Clearly reported	The purpose of this review was to map areas of environmental research relevant to obesity. Our objectives were to: 1. Discuss how best to characterize the environment as it relates to obesity; 2. Characterize primary environmental studies and relevant reviews that examine factors related to weight, diet and/or physical activity with respect to the obesogenic environment; 3. Highlight gaps in the …	Clearly reported	Primary and Secondary research	Clearly reported	Not reported	Searched >1 database	Yes	Unclear/Not reported	n/a	Not Reported	Yes	Not Reported	Limited by date	Limited by language	Limited by study desgin	Not Reported	N/A	Yes	≥ 2 independent reviewers
CN	WZ	242944	Realist scoping review	A scoping review identifies the sources and range of existing evidence in a research area by efficiently recording key concepts and findings. Unlike a systematic review, a scoping review neither synthesizes nor provides an assessment outlining the quality of the available research. Rather, by analytically summarizing the literature, one can identify pertinent gaps in the existing research. Ultima…	Pawson, 2006	Not reported	NR	Clearly reported	This scoping review provides guidance on what is currently known about Intimate Partner Violoence (IPV) referral programs in health care settings and provide a starting point for future research aiming to inform IPV intervention improvement.	Clearly reported	Primary research only	Keywords only	Not reported	Searched >1 database	Not reported	Grey lit searched	NR	Not Reported	Not Reported	Not Reported	Limited by date	Limited by language	Not reported	Yes	≥ 2 independent reviewers	Yes	≥ 2 independent reviewers
CN	WZ	242947	Scoping review	No definition	None cited	Not reported	NR	Clearly reported	Analyze system-level characteristics influencing the ability to implement best practices in delivering care for terminally ill adults (barriers and facilitators).	Not reported	Not specified	Unclear/Not reported	Not reported	Searched >1 database	Not reported	Grey lit searched	Google, web site of major regional and national aging, cancer, hospice, and palliative care organizations	Not Reported	Not Reported	Not Reported	Limited by date	Not reported	Not reported	Not Reported	N/A	Not Reported	N/A
CN	WZ	242949	Scoping review	None	Arksey H, O’Malley L. 2005	Not reported	NR	Clearly reported	How have the interests of individuals and populations been considered with respect to what HIV testing approaches ought to be taken? Specifically, how does the literature address: HIV-related stigma; agentic and structural factors of HIV infection; and the targeting or prioritising of specific populations or population sub-groups? And, finally, what are the strengths, weaknesses and areas that re…	Clearly reported	Not specified	Keywords only	Not reported	Searched only 1 database	Not reported	No grey lit search	n/a	No	Yes	Not Reported	Limited by date	Limited by language	Not reported	Not Reported	N/A	Not Reported	N/A
CN	WZ	242950	Scoping review, scoping study	None	Arksey H, O’Malley L. 2005	Not reported	NR	Clearly reported	Our aim is to provide strategic direction in this field by systematically identifying and highlighting key ethical questions pertaining to implementation and scale-up of HIV treatment as prevention (TasP) that will benefit from new empirical research and theoretical advances.	Clearly reported	Secondary research only	Keywords only	Not reported	Searched only 1 database	Yes	Grey lit searched	search engines (e.g., google), databases (e.g., CATIE), and webpages (e.g., World Health Organization’s webpage)	Yes	Yes	Not Reported	Limited by date	Limited by language	Not reported	Yes	≥ 2 independent reviewers	Yes	≥ 2 independent reviewers
CN	WZ	242951	Scoping study	In contrast to a systematic review, a scoping study is not driven by a well specified, often narrow, research question, but applies an iterative search process.	Arksey H, O’Malley L. 2005	Not reported	NR	Clearly reported and iteratively defined	We aim to provide an overview over the latest developments and trends in the intersection between personal health informatics and clinical informatics specifically in the following areas: Supporting information sharing and collaboration between health and social care professionals and patients through personal health records, electronic health records, patient portals or social networks, and inte…	Clearly reported and iteratively defined	All study designs	Keywords only	Not reported	Searched >1 database	Not reported	No grey lit search	n/a	Not Reported	Not Reported	Not Reported	Limited by date	Limited by language	Not limited by study design	Yes	Done but unclear # of reviewers	Not Reported	N/A
pilot	PR	242952	Scoping Review	Exploratory projects that systematically map the literature available on a topic, identifying key concepts, theories, sources of evidence and gaps in the research. Arksey et al.(2005) suggest that scoping reviews that aim to identifygaps in the literature and publish on those findings can be viewed as a method in their own right rather than a preliminary step in an ongoing process aimed at produc…	Grimshaw 2010 and Arksey et al., 2005	Not reported	NR	Clearly reported and iteratively defined	To generate a topography of the literature and research on health and health care for ethnocultural minority older adults that would invite critical reflection and thereby inform future research directions. Our five-part research question sought to understand the population health patterns, health risks and associated health outcomes, unmet health needs, utilisation of health-care services, and e…	Clearly reported and iteratively defined	Not specified	Keywords only	Not reported	Searched >1 database	Yes	Grey lit searched	The New York Library of Medicine – Grey Literature Report, SIGLE, UMI Dissertation services, Amicus Collections Canada for Canadian theses, and publications from the Canadian Ethnocultural Council, Metropolis and other agency websites	Yes	Yes	Not Reported	Limited by date	Limited by language	Not reported	Yes	≥ 2 independent reviewers	Yes	Done but unclear # of reviewers
CN	WZ	242957	Scoping review	No definition	None cited	Not reported	NR	Clearly reported	The aim of this review was to describe and analyse published empirical studies evaluating nurses’ education regarding nursing older people to generate an overall picture about the research in the field. This study was conducted to estimate the size and scope of the available literature and to chart the areas requiring further study. The review questions were: What are the main research areas rela…	Clearly reported	Primary research only	Clearly reported	Not reported	Searched >1 database	Not reported	No grey lit search	n/a	Not Reported	Not Reported	Not Reported	Limited by date	Limited by language	Not limited by study design	Yes	≥ 2 independent reviewers	Yes	≥ 2 independent reviewers
CN	WZ	242958	systematic scoping literature review	“to map rapidly the key concepts underpinning a research area and the main sources and types of evidence available, and can be undertaken as stand-alone projects in their own right, especially where an area is complex or has not been reviewed comprehensively before”	Arksey H, O’Malley L. 2005	Not reported	NR	Clearly reported	The intent of this scoping review was to identify what tools and guides, education and infrastructure resources existed to engage patients and families in healthcare delivery and other decision-making processes. The ultimate goal was to have an inventory of existing materials which would inform the contents for a patient engagement resource kit to be used by patients, providers and leaders in the…	Clearly reported	All study designs	Clearly reported and iteratively defined	Yes	Searched >1 database	Yes	Grey lit searched	Google and MSN	Not Reported	Not Reported	Not Reported	Limited by date	Limited by language	Not limited by study design	Yes	≥ 2 independent reviewers	Yes	Done but unclear # of reviewers
CN	WZ	242966	Scoping review	While a scoping review complies with the meta-analysis and systematic reviews approach, no quality criteria for exclusion and inclusion are used. Instead, all relevant studies are explored to identify key themes. Most importantly for our purpose, a scoping review may also include qualitative and explorative dimensions, such as personal experience and the consultation of experts and stakeholders t…	Arksey H, O’Malley L. 2005	Not reported	NR	Clearly reported	This scoping study seeks to contribute to the debates by providing an overview of existing HHR research, and by exploring the challenges of a European approach with a focus on workforce planning.	Unclear/inferred	Not specified	Keywords only	Not reported	Searched >1 database	Yes	Grey lit searched	publications of the European Observatory of Health Systems and Policies and WHO Euro	Not Reported	Not Reported	Not Reported	Not reported	Not reported	Not reported	Not Reported	N/A	Not Reported	N/A
CN	WZ	242967	Scoping review	None	Arksey H, O’Malley L. 2005	Not reported	NR	Clearly reported	this paper provides a scoping review of the literature pertaining to handwriting difficulties in children with ASD. Our aim is to ascertain the state of knowledge in this area, and to identify directions for future research.	Clearly reported	Primary research only	Keywords only	Not reported	Searched >1 database	Not reported	Unclear/Not reported	n/a	Not Reported	Yes	Not Reported	Limited by date	Limited by language	Not reported	Not Reported	N/A	Not Reported	N/A
CN	WZ	242971	Scoping review	Scoping reviews are defined as projects that systematically map the literature on a topic, identifying the key concepts, theories, sources of evidence, and gaps in the research. They are often conducted prior to full syntheses, when feasibility is a concern—either because the potentially relevant literature is thought to be especially vast and diverse or because little literature exists in this f…	Arksey H and O'Malley L., 2005	Not reported	NR	Clearly reported	The aim of this scoping review was to identify and map the literature that has evaluated the effects of health promotion interventions aimed at physical activity and/or dietary behavior, which have been implemented by the occupational health services. The following research questions were identified:What is known from the existing literature about (1) interventions implemented by the OHS to promo…	Clearly reported and iteratively defined	Primary research only	Clearly reported	Not reported	Searched >1 database	Yes	Unclear/Not reported	n/a	Not Reported	Yes	Not Reported	Limited by date	Limited by language	Not limited by study design	Yes	≥ 2 independent reviewers	Yes	1 reviewer only
CN	WZ	242976	Scoping review	A scoping framework is a useful way to facilitate a systematic approach to sur¬veying the literature. It enables “mapping a field of study” and examining “the extent, range and nature of research activity” in a particular area of interest.	Arksey H, O’Malley L. 2005	Not reported	NR	Clearly reported	The main question guiding this scoping review was: “With whom, when, where, why, and how is Photovoice used as a method in health research?” The purpose of this paper is to provide an up-to-date understanding of how Photovoice has been used in health research and based on the results consider its potential applica¬tions as a research method in the occupational therapy field. We therefore conducte…	Clearly reported	Primary research only	Keywords only	Not reported	Searched >1 database	Not reported	Grey lit searched	ProQUEST Dissertations and Theses	Not Reported	Not Reported	Yes	Not limited by date	Limited by language	Not limited by study design	Yes	Done but unclear # of reviewers	Yes	Done but unclear # of reviewers
CN	WZ	242991	Systematic scoping review	No definition	Anderson S, et al. 2008.	Not reported	NR	Clearly reported	The aim of this study is thus to perform a scoping review of published definitions of work (dis)ability, the comparative analysis of these definitions and the development of a conceptual map of work (dis)ability. The specific review questions addressed are: 1. How has work (dis)ability been conceptualized from the perspectives of research, practice, policy and industry in the published scientific…	Clearly reported	All study designs	Clearly reported	Yes	Searched >1 database	Not reported	Grey lit searched	academic books and book sections, scientific/technical reports, doctoral dissertations, conference papers or proceedings, workshop papers and documents published by government agencies or international intergovernmental organizations	Not Reported	Not Reported	Not Reported	Limited by date	Limited by language	Not limited by study design	Not Reported	Not done	Yes	≥ 2 independent reviewers
CN	WZ	242996	Scoping review	a scoping review informs future research needs by summarizing the current evidence on a given topic and identifying gaps in the literature.	Arksey H, O’Malley L. 2005	Not reported	NR	Clearly reported	What is known from the existing literature about the role of occupational therapy in evidence-based fall prevention interventions for community-dwelling adults age 65 and older?	Clearly reported	Primary research only	Keywords only	Not reported	Searched >1 database	Not reported	No grey lit search	n/a	Not Reported	Yes	Not Reported	Limited by date	Limited by language	Not reported	Yes	Done but unclear # of reviewers	Not Reported	N/A
CN	WZ	242997	Scoping review	A scoping review, which is a systematic summary of the literature related to a clearly defined question. This method identifies current evidence, distinguishes gaps in the literature, and outlines a future research agenda.	Arksey H, O’Malley L. 2005	Not reported	NR	Clearly reported	The purpose of this study was to examine existing evidence on sleep interventions for older adults that fall within the scope of occupational therapy practice and provide suggestions for future directions in occupational therapy research and practice.	Clearly reported	Primary & Seconday research	Keywords only	Not reported	Searched >1 database	Not reported	Unclear/Not reported	n/a	Not Reported	Yes	Not Reported	Limited by date	Limited by language	Not reported	Yes	Done but unclear # of reviewers	Yes	Done but unclear # of reviewers
CN	WZ	243000
CN	WZ	243001	Scoping review	Scoping reviews (or scoping studies) are a methodology used in health research to describe the breadth and depth of a field of research and to analyze and interpret the findings of the studies that are reviewed. Scoping reviews include research from a variety of sources but do not typically assess the quality of the included studies; as such, scoping research questions do not address the evidence…	Levac, D., Colquhoun, H., & O’Brien, K. (2010);	Not reported	NR	Clearly reported	The purpose of this scoping review is to identify the potential active ingredients of ICP interventions that are used to improve motor outcomes in children and youth with neuromotor impairments. The research question guiding this study was: What are the potential active ingredients of ICP interventions when used to promote motor outcomes in children and youth with neuromotor impairments? Describi…	Clearly reported	Primary research only	Keywords only	Not reported	Searched >1 database	Not reported	Grey lit searched	conference proceedings were hand-searched	Not Reported	Yes	Not Reported	Limited by date	Not reported	Not reported	Not Reported	N/A	Not Reported	N/A
CN	WZ	243002	Scoping review	A scoping review is a form of literature review in which the goal is to achieve a greater visualization of the extent, range, and nature of concepts of interest within a broad field of study. This type of review uses all sources of information from the full range of literature available and is a useful process to highlight a complex topic in which a diversity of research methodologies present a b…	Arksey H, O’Malley L. 2005	Not reported	NR	Clearly reported	The purpose of this study was to undertake a scoping review of the literature to identify and describe the application of selected elements of 3 motor learning strategies (form of verbal instructions, amount, structure and schedule of practice, and frequency and form of verbal feedback) within these 4 functionally based interventions.	Unclear/inferred	All study designs	Keywords only	Not reported	Searched >1 database	Not reported	Grey lit searched	book chapters, conference proceedings	Yes	Yes	Not Reported	Limited by date	Not reported	Not reported	Not Reported	N/A	Not Reported	N/A
CN	WZ	243003	Scoping studies; scoping review	Scoping studies are used to examine the extent, range, andnatureofpublications inaparticularfield. It is a way to rapidly, systematically, and extensively identify andnumericallyandnarratively analyze abodyofknowledge in the existing literature	Arksey H, O’Malley L. 2005	Not reported	NR	Clearly reported	This scoping review of the scientific and grey literature on rehabilitation, occupational therapy, health promotion, and health literacy reports ways to incorporate health literacy in practice. This paper will help occupational therapists gain a better understanding of health literacy, identify the clinical implications and find ways to actively contribute to improving it.	Unclear/inferred	All study designs	Clearly reported	Not reported	Searched >1 database	Not reported	Grey lit searched	websites	Yes	Yes	Not Reported	Limited by date	Limited by language	Not limited by study design	Yes	Done but unclear # of reviewers	Not Reported	N/A
CN	WZ	243004	Scoping review	None	None cited	Not reported	NR	Clearly reported	This scoping review aims to better understand how public health and primary care interact by identifying their shared functions and by identifying organizational models that could facilitate such an interaction.	Unclear/inferred	Not specified	Keywords only	Not reported	Searched >1 database	Yes	Grey lit searched	reports	Not Reported	Not Reported	Not Reported	Limited by date	Limited by language	Not reported	Yes	Done but unclear # of reviewers	Not Reported	N/A
CN	WZ	243005	Scoping literature review	None	None cited	Not reported	NR	Clearly reported	The aim of this study was to present a model of programme implementation, namely the Community Connection Model.	Clearly reported	Primary & Seconday research	Keywords only	Not reported	Searched >1 database	Not reported	Unclear/Not reported	n/a	Not Reported	Not Reported	Not Reported	Limited by date	Limited by language	Limited by study desgin	Yes	Done but unclear # of reviewers	Not Reported	N/A
CN	WZ	243010	Scoping review	None	Levac D, Colquhoun H, O’Brien KK. (2010)	Not reported	NR	Clearly reported	The aim of the study was to support clinicians in recommending and justifying power mobility for children of different ages and abilities, and with different needs.	Clearly reported	Primary & Seconday research	Keywords only	Not reported	Searched >1 database	Not reported	Grey lit searched	conference proceedings or reports	Yes	Yes	Yes	Not limited by date	Limited by language	Not limited by study design	Yes	Done but unclear # of reviewers	Yes	Done but unclear # of reviewers
CN	WZ	243017	Scoping review	A scoping review aims to achieve in-depth and broad results. During the process of identifying relevant studies and on-going literature review, search terms can be redefined to undertake more specific searches.	Arksey H, O’Malley L. 2005	Not reported	NR	Clearly reported	To critically assess the existing guidance and data relevant to women living with HIV (WLWH), the literature was reviewed to identify both the current consensus and areas for further study with regard to clinical management, sexual health, emotional wellbeing and treatment access as it relates to WLWH and research using a gender-based analysis. Issues around HIV and pregnancy were not included in…	Clearly reported and iteratively defined	Not specified	Keywords only	Not reported	Searched only 1 database	Not reported	Grey lit searched	Relevant bibliographies, existing networks and HIV organizations, guidelines and abstracts were also reviewed from conferences, including Conference on Retroviruses and Opportunistic Infections (CROI), International AIDS Society Conference on HIV Pathogenesis, Treatment and Prevention (IAS), International AIDS Conference (IAC), Canadian Association for HIV Research (CAHR), European AIDS Clinical …	Yes	Yes	Not Reported	Limited by date	Not reported	Not reported	Yes	Done but unclear # of reviewers	Yes	Done but unclear # of reviewers
CN	WZ	243018	Scoping review	None	Centre for Reviews and Dissemination (CRD, 2001)	Not reported	NR	Clearly reported	To conduct a scoping review of the published evidence base for CBT-based interventions incorporating a health technology in the treatment of OCD. The questions posed by the review were (a) are technology-assisted treatments clinically effective, (b) are patient outcomes durable and (c) are more innovative services deemed acceptable by those individuals who engage in them?	Clearly reported	Primary research only	Keywords only	Not reported	Searched >1 database	Not reported	No grey lit search	n/a	Not Reported	Yes	Not Reported	Not limited by date	Limited by language	Not reported	Yes	≥ 2 independent reviewers	Not Reported	N/A
CN	WZ	243021	Scoping review	None	Arksey H, O’Malley L. 2005	Not reported	NR	Clearly reported	To inform our work on developing quality indicators for I/DD services in Ontario relevant to families, we undertook a scoping review of the literature. Our goal was to map the research in this area, reveal key concepts examined, and identify gaps in the existing research (Arksey & O’Malley, 2005). The literature comes from a number of jurisdictions, in the hopes of informing policy and practice b…	Clearly reported	Primary & Seconday research	Clearly reported	Not reported	Searched >1 database	Not reported	No grey lit search	n/a	Yes	Not Reported	Not Reported	Limited by date	Limited by language	Not limited by study design	Yes	Done but unclear # of reviewers	Yes	Done but unclear # of reviewers
CN	WZ	243025	Scoping review	None	None cited	Not reported	NR	Clearly reported	Has inclusion of people with intellectual disabilities been examined as an outcome of employment studies of the past decade? If so, what elements of inclusion have been studied, and how?	Clearly reported	Not specified	Keywords only	Not reported	Searched >1 database	Not reported	Unclear/Not reported	n/a	Not Reported	Not Reported	Not Reported	Limited by date	Limited by language	Not reported	Yes	Done but unclear # of reviewers	Yes	Done but unclear # of reviewers
CN	WZ	243026	Scoping review	A scoping review is an approach to identify, examine, and summarize literature based on relevancy and contribution of evidence rather than rigidly determined methodological considerations	Arksey H, O’Malley L. 2005;	Not reported	NR	Clearly reported	We undertook a scoping review to understand how leaders of nursing associations set priorities and take action for healthy public policies.	Clearly reported	Primary & Seconday research	Clearly reported	Yes	Searched >1 database	Not reported	Grey lit searched	nursing association, academic, health organization, and government websites	Not Reported	Yes	Not Reported	Limited by date	Limited by language	Not limited by study design	Yes	≥ 2 independent reviewers	Yes	≥ 2 independent reviewers
CN	WZ	243027	Scoping review	Scoping reviews are exploratory in nature and aim for breadth rather than depth on a topic. Scoping reviews define what is assessed and to what extent, and include all research methodologies. The scoping review typically does not begin with a defined question like the systematic review.	Arksey and O’Malley (2005) and Grant and Booth (2009)	Not reported	NR	Clearly reported	The aim of this study was to outline the scoping methodology and methods used in the study, describe the analysis, present the patterns identified, link safety and risk, introduce Risk Society Theory (Beck 1986), discuss the patterns in relation to the theory and provide concluding remarks. What evidence does the home-care literature related to caregivers hold that may be deemed relevant to careg…	Clearly reported	All study designs	Clearly reported	Yes	Searched >1 database	Not reported	Grey lit searched	Canadian government websites, Professional Associations websites, Publications from Key Canadian Home Care Researchers	Not Reported	Not Reported	Yes	Limited by date	Limited by language	Not limited by study design	Yes	≥ 2 independent reviewers	Yes	≥ 2 independent reviewers
CN	PR	243028	Scoping review	The aim of a scoping review is to achieve breadth rather than depth on a topic. These reviews do not typically begin with a defined question like a systematic review, but rather remain open to what the literature may reveal throughout.	None cited.	Not reported	NR	Clearly reported	The purpose of this scoping review was to identify markers that can be linked to safety in home care for clients and/or caregivers.	Clearly reported	Not specified	Keywords only	Not reported	Searched >1 database	Yes	Grey lit searched	Canadian government websites: Canadian Agency for Drugs and Technologies in Health (http://www.cadth. ca/en/products/health-technology-assessment), Institute for Safe Medication Practices (http://www.ismp-canada.org/index.htm); Professional association websites: Institute of Electrical and Electronics Engineers Conference Proceedings, 1st Transdisciplinary Conference on Distributed Diagnosis and …	Not Reported	Not Reported	Not Reported	Limited by date	Limited by language	Not limited by study design	Yes	≥ 2 independent reviewers	Yes	≥ 2 independent reviewers
CN	PR	243029
CN	PR	243030	Scoping review	Unlike systematic reviews, scoping reviews address broad topics and questions to which different research designs have been applied.	Arksey H, O’Malley L. 2005; Centre for Reviews and Dissemination 2008	Not reported	NR	Clearly reported and iteratively defined	The aim of our study was to scope and summarise the evidence and the gaps in knowledge relating to regulating and financing oral healthcare in the English and French gerontological literature on frail elders residing in long-term care (LTC) facilities. Through an iterative process of discussion among the investigators, we began the search broadly with two questions: (i) how is oral care in LTC fa…	Clearly reported	All study designs	Clearly reported	Not reported	Searched >1 database	Not reported	Grey lit searched	NR	Yes	Yes	Not Reported	Limited by date	Limited by language	Not limited by study design	Yes	≥ 2 independent reviewers	Yes	Done but unclear # of reviewers
CN	PR	243038	Scoping review	NR	Arksey H, O’Malley L. 2005	Not reported	NR	Clearly reported	The purpose of this study is to explore the concept of undocumentedness in Canada and its relation to undocumented migrants’ health, service access, and working conditions. The aims of this study are to: (i) Summarize and disseminate current academic and community based findings on the health, service access and working conditions of undocumented migrants in Canada; (ii) Examine the sources and u…	Unclear/inferred	Primary and Secondary research	Keywords only	Not reported	Searched >1 database	Yes	Grey lit searched	NR	Yes	Yes	Not Reported	Limited by date	Limited by language	Not limited by study design	Yes	Done but unclear # of reviewers	Yes	Done but unclear # of reviewers
CN	PR	243042	Scoping review	In all cases and as a first step towards a systematic review, it is common for researchers to undertake a scoping review. The purpose of a scoping review is to establish the breadth of the field, key concepts and types of evidence, and what outcome measures might be relevant; in effect, to ‘map’ it	Arksey H, O’Malley L. 2005	Not reported	3 months	Clearly reported	This article, therefore, attempts to address the gap in the literature by reporting on a scoping review of published and unpublished research studies pertaining to the effectiveness of Dance/Movement Therapy in the treatment of depression. The scoping review was an initial, step in order to determine whether we could undertake a systematic Cochrane Review on the topic. Is there good quality resea…	Clearly reported	Primary research only	Clearly reported	Not reported	Searched >1 database	Yes	Grey lit searched	Arts Therapies Websites and Online Research Registers: Electronic databases held with the Association for Dance Movement Psychotherapy UK (ADMP UK); the American Dance Therapy Association (ADTA); and the Dance-Movement Therapy Associa-tion of Australia (DTAA). The European Register was checked and found to be under construction at the time of the search; instead the German Research Register was i…	Not Reported	Yes	Not Reported	Not reported	Not reported	Limited by study desgin	Not Reported	N/A	Not Reported	N/A
KW	CW	243043	Scoping study	A scoping study methodology was utilized because this approach maps fields of study where it is difficult to visualize the range of material that might be available. Research in the area of workplace antistigma in- itiatives is diffuse and not well syn- thesized. Therefore, a scoping study is useful in generating a breadth of coverage and identifying relevant literature regardless of study design…	Arksey & O'Malley 2005	Not reported	NR	Clearly reported	The purpose of this scoping study was to identify and describe the principles and character- istics embedded in workplace mental health antistigma initiatives docu- mented in peer-reviewed published literature, gray literature, and Internet- based sources. To identify components of workplace antistigma interventions, the following research question was used: What principles and character- istics …	Clearly reported	All study designs	Clearly reported and Iteratively defined	Yes	Searched >1 database	Not reported	Grey lit searched	gray-literature databases were searched (2000–2011), and an extensive Internet review was also conducted.	Yes	Not Reported	Not Reported	Limited by date	Not reported	Not limited by study design	Yes	≥ 2 independent reviewers	Not Reported	N/A
KW	CW	243047	Scoping review	the purpose of a scoping exercise is ‘both to map a wide range of literature and to envisage where gaps and innovative approaches may lie’ and has the potential to alert readers to the main messages and key trends in a field of study.	Erich et al 2003	Not reported	NR	Clearly reported	This article presents an overview of the challenges facing the diverse rural regions of Europe in delivering social services to its citizens. This is at a time of significant socio-economic and demographic change in Europe.... The article uses findings from a scoping review of the literature that explored different definitions and policy dimensions of the term ‘rural social services’.	Unclear/inferred	Not specified	Keywords only	Not reported	Searched >1 database	Not reported	Grey lit searched	Searches were conducted of publicly available and research databases in 2007, and core data were extracted from official reports, voluntary sector groups, professional organisations, research studies, and service evaluations .... data sources included ... policy statements, commentary and professional opinion. The key databases consulted were those of Social Care Online, CINHAL, AgeInfo, ASSIA, B…	Not Reported	Not Reported	Not Reported	Limited by date	Limited by language	Not reported	Not Reported	N/A	Not Reported	N/A
KW	CW	243049	Scoping review and scoping study	A scoping study may be used 'to map a wide range of literature and to envisage where gaps and innovative approaches may lie'. Scoping studies or reviews are similar to systematic reviews, but the objectives are broader; some argue that they are more comprehensive, being particularly suitable to assessing the current state of research on a subject.	Social Care Institute for Excellence in collaboration with EPPI and Co-ordinating Centre	Not reported	NR	Clearly reported	While we made a general assessment of quality of the research we located, our aim was to identify and analyse research findings in the area of advocacy around care home entry, additionally highlighting where gaps in the evidence base may lie.	Clearly reported	Not specified	Iteratively defined	Not reported	Searched >1 database	Not reported	Grey lit searched	Following websites: Action for Advocacy; Beth Johnson Foundation; Better Government for Older People (BGOP); British Institute of Learning Disablilites (BILD); Centre for Policy on Ageing; Get Heard; Independent Mental Capacity Advocate (IMCA) web pages on Department of Health website; Making Decisions Alliance; National Advocacy Network; Older People's Advocacy Alliance UK (OPAAL); Speaking Up; …	Yes	Yes	Not Reported	Limited by date	Limited by language	Not reported	Yes	Done but unclear # of reviewers	Not Reported	N/A
KW	CW	243050	Scoping study (just "review" used in methods)	‘... both to map a wide range of literature and to envisage where gaps and innovative approaches may lie’...It seeks to...‘define and limit the field for the research programme’. It stands in contrast to a systematic review, which typically seeks to answer a tightly focused question, by means of a comprehensive review, and which formally appraises the quality of retrieved studies as part of achie…	Social Care Institute for Excellence in collaboration with EPPI and Co-ordinating Centre	Not reported	NR	Clearly reported	This paper reports findings on the common characteristics of support workers (in the UK) and their role and tasks as presented in the literature.	Clearly reported	Not specified	Keywords only	Not reported	Searched >1 database	Not reported	No grey lit search	NA	Yes	Yes	Not Reported	Limited by date	Not reported	Not reported	Yes	Done but unclear # of reviewers	Yes	Done but unclear # of reviewers
KW	CW	243052	Scoping review	Scoping reviews provide a rapid way of mapping current evidence based on systematic searching without the lengthy time needed to quality appraise retrieved material. The findings can then be used to give a preliminary assessment of the potential size and scope of available research literature and identify the nature and extent of evidence.	Arksey & O’Malley 2005, Levac et al. 2010	Not reported	NR	Clearly reported	The aim of this article is to use the Equality Act (2010) as a framework for synthesis- ing some of the evidence about day centres for older people in the light of the potential impacts of major changes and to inform commissioning. While this leg- islation has been used to summarise equality evi- dence relating to children and young people in England (Davies 2012), to the best of our knowledge, i…	Clearly reported	Not specified	Keywords only	Not reported	Searched >1 database	Not reported	Grey lit searched	We also completed Internet searches, including websites such as the Department of Health and Age UK, to identify reports and other grey literature not abstracted in the bibliographic databases. An appeal for material was made via a network of organisations and researchers interested in equality and diversity. No material about day services was obtained this way.	Yes	Not Reported	Yes	Not limited by date	Limited by language	Not reported	Yes	Done but unclear # of reviewers	Yes	Done but unclear # of reviewers
KW	CW	243053	Scoping review	Scoping reviews are useful for assessing the size of the literature on a given topic and for capturing salient issue. While using some methods common to a systematic review, they do so in a limited manner, for example, there is no attempt to rank items included in the review in terms of quality appraisal. They are also appropriate when there is a need to explore definitions and concepts that may …	Davis et al 2009	Not reported	NR	Clearly reported	This article draws on a scoping review of the literature that was commissioned by Skills for Care, the strategic workforce development body for adult social care in England, to inform a major study of care and support workers from the perspective of people employing them directly and the workers themselves. This covered adults with all types of disabilities and needs for social care, employing so…	Unclear/inferred	Not specified	Keywords only	Not reported	Searched >1 database	Not reported	Grey lit searched	Material published or commissioned by Skills for Care, at national or regional level, was also included.	Not Reported	Not Reported	Not Reported	Not limited by date	Not reported	Not reported	Not Reported	N/A	Not Reported	N/A
KW	CW	243054	Scoping review	No definition	Arksey & O'Malley 2005	Not reported	NR	Clearly reported	The aim of this article is to draw social workers’ attention to this emer- ging interface with their own work and to alert local authority commis- sioners to indicators about which they may be seeking assurances when committing resources to housing with care services. In order to do this, it focuses on some key issues around decision making and communication that emerge when providing housing wit…	Unclear/inferred	Not specified	Clearly reported	Not reported	Searched >1 database	Not reported	Grey lit searched	Websites of the fol- lowing organisations were also searched: Action on Elder Abuse, Age Concern AND Help the Aged (now Age UK), Beth Johnson Foundation, Centre for Policy on Ageing, Dementia Services Development Centre, De- partment of Communities and Local Government, Department of Health, Housing 21, Housing Learning & Improvement Network, Interdem, Joseph Rowntree Foundation, My Home Life, Nu…	Yes	Yes	Not Reported	Limited by date	Not reported	Not limited by study design	Not Reported	N/A	Not Reported	N/A
KW	CW	243059	Scoping review	A scoping review is a technique used to map relevant literature and address research gaps in a field of interest. Distinct from a systematic review, a coping review tends to examine a broader topic, incldues studies of many different methdological designs and does not assess the quality of included studies. Scoping reviews are often conducted in a newer field of research, an may be considered as …	Arksey & O'Malley 2005	Not reported	NR	Clearly reported	One of the most under-studied transitions in health care is the one from curative care to palliative care. Plagued with difficulty, fear and misunderstanding, the transition to palliative care is one of the most confusing and traumatic transitions a patient can experience. For some patients, the transition into palliative care encompasses disruption in established healthcare services and an uncer…	Iteratively defined	Not specified	Keywords only	Not reported	Searched >1 database	Not reported	Unclear/Not reported	NR	Not Reported	Not Reported	Not Reported	Not limited by date	Limited by language	Not reported	Not Reported	N/A	Not Reported	N/A
KW	CW	243066	Scoping literature review	No definition	Arksey and O’Malley, 2005; Anderson et al., 2008; Rumrill et al., 2010	Not reported	NR	Clearly reported	The purpose of the review was to determine what was known from published quan- titative and qualitative studies, evaluation research, systematic and other types of literature reviews as well as descriptive accounts without an explicit research design about structures and processes required to build successful collaborations between PH and PC, outcomes of these collaborations and markers of their …	Clearly reported	Not specified	Clearly reported	Yes	Searched >1 database	Yes	Grey lit searched	"Relevant websites"	Yes	Yes	Yes	Limited by date	Limited by language	Not limited by study design	Yes	≥ 2 independent reviewers	Yes	≥ 2 independent reviewers
KW	CW	243067	Scoping study (and review)	No definition	Arksey et al. 2002	Not reported	NR	Unclear/inferred	The overall aim of the scoping study was to advise the SDO on priorities for further research with respect to services that support carers (including young carers) of working age adults with severe mental illness and carers o f older people with mental health problems o f any severity. This involved identifying the gaps in existing knowledge and defining what 'effectiveness' and 'cost effectivene…	Unclear/inferred	Not specified	Keywords only	Not reported	Searched >1 database	Not reported	Unclear/Not reported	NR	Yes	Not Reported	Not Reported	Not reported	Not reported	Not reported	Not Reported	N/A	Not Reported	N/A
KW	CW	243071	Scoping review	In scoping review studies (unlike systematic reviews), researchers do not evalu- ate the quality of the studies. Scoping review studies are gen- erally intended to draw on the main findings of research and to present an overview of what is known on the specific topic. O’Malley and Croucher suggest that scoping reviews can be seen as a: ‘preliminary attempt to provide an overview of existing liter…	Arksey & O'Malley 2005	Not reported	NR	Clearly reported	the main research question identified was: what is known from the existing literature about the occurrence of adverse events experienced by patients in the delivery of homecare services? …. Our purpose was to map the extent and range of existing research and other relevant literature.	Clearly reported	Not specified	Keywords only	Not reported	Searched >1 database	Yes	Grey lit searched	World Wide Web search using Google Advanced mode to identify relevant grey literature. The grey literature search was limited to Canadian content. We included both federal and provincial health ministry websites and major Canadian organizations involved in patient safety and homecare.	Not Reported	Not Reported	Not Reported	Limited by date	Limited by language	Not reported	Yes	Done but unclear # of reviewers	Yes	Done but unclear # of reviewers
KW	CW	243077	Scoping review	Scoping reviews provide a broad and rapid overview of a research area, and are regarded as particularly useful for rapidly-developing fields marked by a diversity of approaches	Arksey and O'Malley, 2005; Davis et al., 2009; Grant and Booth, 2009; Levac et al., 2010	Not reported	NR	Unclear/inferred	We therefore undertook a scoping review to review and assess the statistical approaches used to characterise and investigate multiple behavioural risk factors.	Unclear/inferred	All study designs	Keywords only	Not reported	Searched >1 database	Not reported	No grey lit search	N/A	Not Reported	Not Reported	Not Reported	Limited by date	Limited by language	Not reported	Yes	≥ 2 independent reviewers	Not Reported	N/A
KW	CW	243080	Scoping review	This approach to literature reviewing permits efficient and comprehensive mapping of current literature onto a finite set of theoretical con- cepts. These concepts may emerge from theory iden- tified a priori, or they may arise from the data itself.	Arksey & O'Malley 2005	Not reported	NR	Clearly reported and iteratively defined	The study was a scoping review to address the question: What is known from the existing literature regarding the best ways to promote community integration in the postacute phase of brain injury recovery? ... The objectives of the study were to: • describe the range of programs found in the lit- erature dealing with community integration and brain injury • evaluate the evidence in favour of diffe…	Clearly reported	Primary research only	Clearly reported	Not reported	Searched >1 database	Not reported	Unclear/Not reported	NR	Not Reported	Yes	Not Reported	Limited by date	Limited by language	Limited by study desgin	Not Reported	N/A	Not Reported	N/A
KW	CW	243081	Scoping review	The scoping study is an emerging method of literature synthesis, defined as a way of mapping key concepts within a research area by assembling multiple sources and types of evidence. The emphasis of a scoping study is on comprehensive coverage, rather than on a particular standard of evidence. scoping study is on comprehensive coverage, rather than on a particular standard of evidence.	Arksey & O'Malley 2005	Not reported	NR	Clearly reported	The objective of this study is to describe the empirical evidence cur- rently available regarding primary care for adults with SCI.	Clearly reported	Primary and Secondary research	Keywords only	Not reported	Searched >1 database	Not reported	No grey lit search	N/A	Not Reported	Not Reported	Not Reported	Limited by date	Limited by language	Not reported	Yes	≥ 2 independent reviewers	Yes	≥ 2 independent reviewers
KW	CW	243082	Scoping review	The scoping review was chosen as the most appro- priate methodology for this study because it permits the use of a broad spectrum of literature and not only randomized clinical trials; is suitable for a body of lit- erature that is not necessarily fully mature in terms of intervention research; and synthesizes literature into themes/issues/approaches and identifies areas where further research an…	Arksey & O’Malley, 2005; Levac et al 2010	Not reported	NR	Clearly reported	The research question identified was “What inter- ventions do occupational therapists use with adult or elderly clients to enable self-care, productivity, and/or leisure?” … This study is a scoping review of 21 years of in- ternational occupational therapy literature, aimed at identifying and describing the interventions that occu- pational therapists have used, studied, and reported. The article…	Clearly reported	Not specified	Keywords only	Yes	Searched >1 database	Yes	Unclear/Not reported	NR	Not Reported	Not Reported	Not Reported	Limited by date	Limited by language	Not reported	Yes	Done but unclear # of reviewers	Yes	≥ 2 independent reviewers
KW	CW	243083	Scoping study	The scoping study is an emerging methodology for literature synthesis, defined as a way of mapping key concepts within a research area by assembling multiple sources and types of evidence available. The emphasis of a scoping study is on comprehensive coverage, rather than on a particular standard of evidence. This approach permits identification of strengths and weaknesses in a body of literature…	Arksey & O'Malley 2005	Not reported	NR	Clearly reported	The objective of the present study was to describe the scope and breadth of knowledge currently available regarding the integration of rehabilitation and primary care services. To achieve this objective, a scoping study was conducted to assess the state of knowledge and the need for enhanced research capacity in this area. ... Also: "The study was guided by the question, “What is known from the e…	Clearly reported	All study designs	Keywords only	Not reported	Searched >1 database	No	Grey lit searched	websites of governments, research institutes, and professional associations.	Not Reported	Yes	Not Reported	Limited by date	Limited by language	Not reported	Not Reported	N/A	Not Reported	N/A
KW	CW	243085	Scoping study	The purpose is to both map a wide range of literature and to envisage where gaps and innovative approaches may lie. Arksey and O’Malley (2005) argue that scoping studies can be undertaken as stand-alone projects in their own right. They differ from a systematic review in that they tend to address broader topics where many different study designs might be applicable, rather than focusing on a well…	Arksey & O'Malley 2005; Davis et al, 2009; Ehrich et al, 2002	Not reported	NR	Clearly reported	This review attempts to collate the available evidence as to the potential reasons for non-use of hearing aids among people who have been fitted with them and suggests priority areas for future research based on these findings… A scoping study was deemed the most appropriate method for this review as the objective was to list and describe all the possible rea- sons for non-use of hearing aids amo…	Unclear/inferred	Not specified	Keywords only	Not reported	Searched >1 database	Not reported	No grey lit search	NR	Not Reported	Yes	Not Reported	Limited by date	Limited by language	Not reported	Yes	Done but unclear # of reviewers	Yes	Done but unclear # of reviewers
KW	CW	243086	Scoping study	A scoping study aims to “map rapidly the key concepts underpinning a research area and the main sources and types of evidence available, and can be undertaken as stand-alone projects in their own right, especially where an area is complex or has not been reviewed comprehensively before”. A scoping review differs from a full systematic literature review in that it is a preliminary assessment of th…	NR	Not reported	5 months	Clearly reported	A scoping study was conducted to find out what the situational and structural characteristics of internet gambling activities are and how these might impact on the behaviour of vulnerable players. The scoping study was conducted over a five-month period and focused on the following questions: • What situational and structural charac- teristics of gambling activities have been identified in the li…	Unclear/inferred	Not specified	Keywords only	Not reported	Searched >1 database	Not reported	Grey lit searched	Gambling websites, 'grey literature' not further defined	Yes	Not Reported	Not Reported	Not reported	Not reported	Not reported	Not Reported	N/A	Not Reported	N/A
KW	CW	243094	Scoping review	As an alternative to a systematic review, a scoping review focuses on systematically mapping a broad area of research and aims to pro\'ide a picture of the main emphases and gaps within a particular topic area. Unlike a systematic review, which provides a detailed report- ing of individual studies, a scoping review does not neces- sarily focus on evaluating the quality of included research studie…	Arksey & O'Malley 2005	Not reported	NR	Clearly reported	Thus, the purpose of this scoping review was to summarize what is currently known regarding the underlying factors which influence the occupational engagement of older adults with ARVL.... The first step in this framework is to identify the research question. The question addressed by this scoping review was: What (//"t' thejaclOrs that influence tile occupational engagemelll of older adults with…	Clearly reported	Not specified	Keywords only	Not reported	Searched >1 database	Not reported	Unclear/Not reported	NR	Not Reported	Yes	Not Reported	Limited by date	Limited by language	Not reported	Yes	1 reviewer only	Yes	Not done
KW	CW	243096	Scoping review	No definition	NR	Not reported	NR	Unclear/inferred	Traumatic brain injury is now the leading cause of injury death in older adults.8 Clinical research has demonstrated that TBI seriously hinders all health domains regardless of the initial injury severity. This article highlights the results from a scoping review of literature related to TBI sustained among older adults.	Unclear/inferred	All study designs	Keywords only	Not reported	Searched >1 database	Not reported	No grey lit search	NR	Not Reported	Not Reported	Not Reported	Limited by date	Limited by language	Not reported	Not Reported	N/A	Not Reported	N/A
KW	CW	243097	Systematic scoping review / scoping review	No definition	Arksey and O’Malley 2005; Davis et al. 2009; Levac et al. 2010	Not reported	NR	Clearly reported	Hence, the purpose of this systematic scoping review was to understand what frameworks and methods have been proposed or used to evaluate CoPs and/or knowledge networks. A scoping review approach (Arksey and O’Mal- ley 2005; Davis et al. 2009; Levac et al. 2010) was deter- mined to be appropriate for this review because it allowed for a summary of the breadth and depth of the evaluation of CoP an…	Clearly reported	Not specified	Keywords only	Not reported	Searched >1 database	Not reported	Unclear/Not reported	NR	Not Reported	Yes	Not Reported	Limited by date	Limited by language	Not reported	Yes	1 reviewer only	Yes	≥ 2 independent reviewers
KW	CW	243098	Scoping review	Arksey and O’Malley (2005) describe scoping studies as a way of mapping the range, extent and nature of research on a topic, which can enable the identification of research gaps, provide a summary of the available evidence to researchers, practitioners, consumers and policy makers, while also assisting in determining if a full systematic review is warranted. Grant and Booth (2009), propose a simi…	Arksey & O'Malley 2005	Not reported	NR	Unclear/inferred	Background/aim: Scoping reviews are a method of identi- fying, locating, analysing and summarising relevant empir- ical literature and research findings on a nominated topic. A description of scoping reviews is provided with examples that have been published in the occupational therapy and related literature and outline of the uses of scoping reviews for research and in evidence-based practice.	Clearly reported	Secondary research only	Keywords only	Not reported	Searched >1 database	Not reported	No grey lit search	N/A	Not Reported	Not Reported	Not Reported	Limited by date	Limited by language	Not reported	Not Reported	N/A	Not Reported	N/A
KW	CW	243102	Scoping review	The scoping study, or scoping review, is one approach used to survey the literature and aims to map the key concepts underpinning a research area. The framework for conducting a scoping review emphasizes that the methods used throughout all stages of the process are conducted in a rigorous and transparent way. The process should be documented in sufficient detail to enable the review to be replic…	Arksey & O'Malley 2005	Not reported	NR	Clearly reported	A scoping review was conducted to identify the component costs and the respective data sources used for estimating the cost of foodborne illnesses in a population. .... This study employed a scoping review methodology to address the research question: “What are the component costs and the respective data sources being used for esti- mating the cost of foodborne illnesses in a population?”	Clearly reported	Not specified	Keywords only	Not reported	Searched >1 database	Not reported	Unclear/Not reported	During the literature search, a formal search of the grey (unpublished) literature was not conducted. How- ever, the peer-reviewed filter was left unchecked during the AGRICOLA database search and relevant grey litera- ture identified at this stage was included in the review.	Yes	Not Reported	Not Reported	Not limited by date	Not limited by language	Not limited by study design	Yes	≥ 2 independent reviewers	Yes	Done but unclear # of reviewers
KW	CW	243104	Scoping review (in-text); Systematic review (title)	No definition	NR	Not reported	NR	Clearly reported	The primary objective of this scoping review was to systemat- ically assess whether partial ventilatory support modalities can be used effectively in the early phase of ALI and ARDS [6], and whether or not their application in this patient population improves survival or reduces the duration of mechanical ventila- tion and lengths of stay in ICU and hospital. The secondary objective was to descri…	Clearly reported	Not specified	Clearly reported	Yes	Searched >1 database	Not reported	No grey lit search	NR	Not Reported	Yes	Not Reported	Not limited by date	Not limited by language	Limited by study desgin	Yes	≥ 2 independent reviewers	Yes	≥ 2 independent reviewers
KW	CW	243109	Scoping review	to identify “the current state of understanding (and) the sorts of things we know and do not know [...] within policy and practice contexts” (Davis et al., 2009, p. 10) and to extract “the essence of a diverse body of evidence”. Scoping reviews generate a breadth of coverage of literature, with subsequent elimination by post hoc criteria.	Arksey & O'Malley 2005	Not reported	NR	Clearly reported	The aim of the present study therefore was to elucidate the characteristics of successful collaborative interventions through a review of empirical studies that specifically, and successfully, applied a PAR approach to stress management. PAR has the greatest potential for high-level collaboration as it is founded on engagement by most or all stakeholders in the workplace, and so goes beyond simpl…	Unclear/inferred	Primary research only	Keywords only	Not reported	Searched >1 database	Not reported	Unclear/Not reported	Other papers were extracted from the BOHRF review of stress interventions (?)	Not Reported	Not Reported	Not Reported	Limited by date	Not reported	Not reported	Yes	Done but unclear # of reviewers	Yes	Done but unclear # of reviewers
KW	CW	243115	Scoping review	No definition	NR	Not reported	NR	Clearly reported	A scoping review of systematic reviews was designed to provide a quick overview of the documented evidence of effectiveness for health care professionals using handheld computers in their clinical work.... .... Given the fast pace of technological innovation, the use of handheld computers has preceded definitive research about clear benefits. To date, most research has evaluated patterns of usage…	Clearly reported	Secondary research only	Keywords only	Not reported	Searched >1 database	Not reported	Unclear/Not reported	N/A	Not Reported	Not Reported	Yes	Limited by date	Not reported	Not reported	Not Reported	N/A	Not Reported	N/A
KW	CW	243120	Scoping review	This type of review was chosen to gather evidence in a broad topic area and inform further research.	Levac et al.,2010	Not reported	NR	Iteratively defined	To date there is a paucity of peer-reviewed OH arti- cles that evaluate the implementation and resulting added value of TD approaches at the human–animal–ecosystem interface. Moreover, a systematic and broad synthesis of the existing knowledge of TD approaches for OH is required to highlight the challenges and successes of the TD approach. Here we present a synthesized knowledge base from the pee…	Clearly reported and iteratively defined	All study designs	Iteratively defined	Not reported	Searched >1 database	Not reported	No grey lit search	N/A	Not Reported	Yes	Not Reported	Limited by date	Limited by language	Not reported	Yes	Done but unclear # of reviewers	Yes	Done but unclear # of reviewers
KW	CW	243123	Scoping review	No definition	Arksey & O'Malley 2005	Not reported	NR	Clearly reported	Risk is a central defining feature and area of concern in adult social care provision, but what do we actually know about how service users, carers and practitioners define and manage risk?...... The review had two key objectives: to review the research evidence on the perceptions and management of risk within and between different groups of adult social care service users and professional staff …	Clearly reported	Not specified	Keywords only	Not reported	Searched >1 database	Yes	No grey lit search	N/A	Yes	Not Reported	Not Reported	Limited by date	Not reported	Not reported	Yes	1 reviewer only	Not Reported	N/A
KW	CW	243126	Scoping review	No definition	Arksey & O'Malley 2005	Not reported	NR	Clearly reported	Objective: While much literature has debated public engagement in health care decision- making, there is no consensus on when public engagement should be sought and how it should be obtained. We conducted a scoping review to examine public engagement in one specific area: priority setting and resource allocation.	Clearly reported	Primary research only	Clearly reported	Yes	Searched >1 database	Not reported	No grey lit search	NA	Not Reported	Yes	Not Reported	Limited by date	Limited by language	Not limited by study design	Yes	≥ 2 independent reviewers	Yes	≥ 2 independent reviewers
KW	CW	243130	Scoping review (in title and abstract; nowhere else in the paper)	No definition	NR	Not reported	NR	Unclear/inferred	In this review, we will explore a) the contextual factors of medication reconciliation, b) information technology (IT) in medication reconciliation, and c) MedRec obstacles and opportunities for improvement.	Unclear/inferred	Primary research only	Keywords only	Not reported	Searched >1 database	Not reported	No grey lit search	N/A	Not Reported	Not Reported	Not Reported	Limited by date	Not reported	Not reported	Yes	Done but unclear # of reviewers	Yes	Done but unclear # of reviewers
KW	CW	243133	Scoping review	Scoping reviews, defined as a process of summarizing a range of evidence to convey the breadth and depth of a field,19 are generally used to identify parameters and gaps in a body of literature using qualitative synthesis.	Arksey & O'Malley (2005); Levac et al. (2010); Armstrong et al 2011	Not reported	NR	Clearly reported	The objective of this study was to identify the nonfatal outcomes that have been used to evaluate the performance of trauma hospitals. Secondary objectives were to describe definitions and methodological quality. …. We designed a scoping review of cohort studies evalu- ating the performance of acute care hospitals for the treatment of global trauma populations using one or more nonfatal outcomes.	Clearly reported	Primary research only	Keywords only	Not reported	Searched >1 database	Not reported	Grey lit searched	using ProQuest database; These Websites were also searched: American College of Surgeons, American Association for the Surgery of Trauma, Eastern Association for the Surgery of Trauma, American Trauma Society, British Trauma Society, Trauma Association of Canada, Australasian Trauma Society, Western Trauma Association, Trauma.org, the Society of Trauma Nurses, and the International Trauma Anaesth…	Yes	Yes	Not Reported	Not limited by date	Not limited by language	Not reported	Yes	≥ 2 independent reviewers	Yes	≥ 2 independent reviewers
KW	CW	243135	Scoping study	Scoping studies provide a rapid way of mapping current evidence based on systematic searching without the lengthy time needed to quality appraise retrieved material.	Arksey and O’Malley, 2005; Levac et al., 2010	Not reported	2 months	Unclear/inferred	This article draws on findings from a scoping review undertaken by the Social Care Workforce Research Unit exploring the need for an ‘overhaul of the content and delivery of social work courses’, as recommended by the Social Work Task Force (2009a) and the Social Work Reform Board (2011c). .... In 2011, the Joint Social Work Unit asked the Social Care Workforce Research Unit to undertake a litera…	Unclear/inferred	Not specified	Keywords only	Not reported	Searched >1 database	Yes	Grey lit searched	six unpublished documents prepared for the Task Force were made available for the review (Social Information Systems Ltd, 2009 unpublished; Social Work Task Force, 2009 unpublished-a, 2009 unpublished-b, 2009 unpublished-c, 2009 unpublished-d, 2009 unpublished-e).	Not Reported	Yes	Not Reported	Limited by date	Limited by language	Not reported	Not Reported	N/A	Not Reported	N/A
KW	CW	243136	Scoping review	Scoping reviews are an increasingly popular way of drawing together material about a particular topic rapidly. They are similar to systematic reviews in that they involve a process of searching for material systematically but without the lengthy time needed to quality appraise all of the retrieved material. While systematic reviews attempt to answer a clearly defined question, the aims of scoping…	Arksey & O'Malley 2005; Social Care Workforce Research Unit, King's College London	Not reported	NR	Unclear/inferred	In this context, we present results from a scoping review of post-qualifying social work education in England funded by the Department of Health to help inform emerging debates about how CPD for social workers might develop.	Unclear/inferred	Not specified	Keywords only	Not reported	Searched >1 database	Yes	Grey lit searched	The General Social Care Council provided unpublished documents, consisting of minutes and meeting papers …. The unpublished material consisted of official documents in the form of meeting papers and minutes so we considered that the GSCC’s permission to study them was sufficient. The Department of Health, Department for Education, Skills for Care, HCPC and GSCC websites	Not Reported	Not Reported	Not Reported	Not reported	Not reported	Not reported	Not Reported	N/A	Not Reported	N/A
KW	CW	243138	Scoping review	We decided that a scoping review represented the best use of time and resources, given that its chief purpose was to inform data collection and analysis for the main study. Scoping reviews are increasingly recognized as helpful in assessing the size of the literature on a given topic and introducing the salient issues. While they use some methods common to the standard stages of a systematic revi…	Mays et al., 2001; Arksey and O’Malley, 2005	Not reported	NR	Clearly reported	(this article) aimed to draw together UK and other English-language literature on the process of transition into the workplace and contextualize what is known about newly qualified social workers by comparing it with evidence from other professions such as nursing and teaching..... The review aimed to answer two questions: (1) What do we know about the transition from student to practitioner amon…	Clearly reported	Not specified	Keywords only	Not reported	Searched >1 database	Yes	No grey lit search	NA	Not Reported	Yes	Not Reported	Limited by date	Limited by language	Not reported	Yes	Done but unclear # of reviewers	Yes	Done but unclear # of reviewers
KW	CW	243142	(exploratory) Scoping review	No definition	NR	Not reported	NR	Unclear/inferred	This article considers the concept of self-management for long-term conditions using the knowledge and theory base to identify the components of a postulated construct of self-management for dementia. An exploratory review of the evidence underpinning this construct is then described and considered. .... he previously described consideration of existing concepts of self- management allows the ide…	Unclear/inferred	Not specified	Iteratively defined	Not reported	Searched >1 database	Yes	No grey lit search	N/A	Not Reported	Yes	Yes	Not reported	Not reported	Not reported	Not Reported	N/A	Not Reported	N/A
KW	CW	243149	Scoping review	No definition	NR	Not reported	NR	Clearly reported	This paper reports principle findings from a scoping review of the literature which aimed to synthesise current thinking and evidence about maternity referral systems in the resource-poor settings of developing countries. It highlights important knowledge gaps, tentatively identifies key requisites for well-function- ing maternity referral systems, and flags up areas for a future research and eva…	Unclear/inferred	Primary and Secondary research	Keywords only	Not reported	Searched >1 database	Not reported	Grey lit searched	Additional searches in 30 websites	Yes	Not Reported	Not Reported	Not limited by date	Not limited by language	Not reported	Yes	Done but unclear # of reviewers	Yes	Done but unclear # of reviewers
KW	CW	243151	Scoping review	No definition	NR	Not reported	NR	Clearly reported	Hence, the aim of our study was to conduct an in-depth scoping review of the literature and provide a current overview of the progressive application of DCEs within the field of pharmacy	Clearly reported	Primary research only	Keywords only	Not reported	Searched >1 database	Not reported	No grey lit search	N/A	Not Reported	Not Reported	Not Reported	Limited by date	Limited by language	Not reported	Yes	≥ 2 independent reviewers	Yes	Done but unclear # of reviewers
KW	CW	243158	Scoping review	No definition	NR	Use of a protocol mentioned	NR	Clearly reported	The aim of this study is to explore stakeholders’ objec- tives for planning or participating in large multi-day conferences and how these objectives are evaluated across various social sectors. Objectives of the study are threefold: 1. to develop a practical framework connect- ing key elements of large multi-day conference evalua- tions; 2. to highlight some innovative examples of evaluations; an…	Clearly reported and iteratively defined	Not specified	Clearly reported and iteratively defined	Yes	Searched >1 database	Not reported	Grey lit searched	ERIC, Global Health and PAIS, as well as other relevant sources provided by key informants.	Yes	Not Reported	Not Reported	Limited by date	Limited by language	Not reported	Yes	1 reviewer only	Yes	Done but unclear # of reviewers
KW	CW	243162	Scoping review	No definition	NR	Not reported	NR	Clearly reported	A scoping review was performed to assess published evi- dence regarding how best to teach ultrasound-guided regional anesthesia (UGRA)...... However, universal agreement is lacking on how to teach ultrasonography for regional anesthesia.....This scoping review sought to examine the literature, collate and summarize the current scientific evidence base for UGRA education, and identify future resea…	Unclear/inferred	Not specified	Keywords only	Not reported	Searched >1 database	Not reported	No grey lit search	N/A	Not Reported	Yes	Not Reported	Limited by date	Limited by language	Not reported	Yes	Done but unclear # of reviewers	Not Reported	N/A
KW	CW	243163	Scoping study (in methods)	The scoping study is an emerging methodology for literature synthesis, and is defined as a way of mapping key concepts within a research area by assembling multiple sources and types of evidence available. The emphasis of a scoping study is on comprehensive coverage, rather than on a particular standard of evidence. A scoping study was chosen as the methodology for this review, as the purpose of …	Arksey & O'Malley 2005	Not reported	NR	Clearly reported	The current study was conducted to provide background knowledge about rehabilitation needs to interested groups, in the hopes of promoting efficient planning of services for people with dis- abilities. The objective of the scoping study is to identify and summarise the current information available about disability and rehabilitation in Tanzania and was guided by the question, ‘What is known from…	Clearly reported	All study designs	Keywords only	Not reported	Searched >1 database	Not reported	Grey lit searched	the websites selected were the United Nations Development Program, World Health Organization, World Bank, Tanzania Ministry of Health, African Medical Research and Edu- cation Fund and the Department for International Developmen	Yes	Yes	Not Reported	Limited by date	Limited by language	Not reported	Yes	≥ 2 independent reviewers	Yes	Done but unclear # of reviewers
KW	CW	243164	Scoping literature review	No definition	Arksey & O'Malley 2005	Not reported	NR	Clearly reported	The purpose of the work reported here was to bring clarity to the use of this important concept. We explored how the term occupational perspective has been defined within the literature, identi- fied commonalities, differences and gaps, and concluded a new definition was needed. We constructed a new definition based on common con- structs of the term as found in the literature... A scoping litera…	Clearly reported	All study designs	Keywords only	Not reported	Searched >1 database	Yes	Grey lit searched	dissertations/theses	Not Reported	Not Reported	Not Reported	Not limited by date	Limited by language	Not reported	Yes	Done but unclear # of reviewers	Yes	Done but unclear # of reviewers
KW	EL	243169	Evidence mapping exercise	No definition	None cited	Not reported	NR	Unclear/inferred	This paper reports on an attempt to collate the evidence for good practice within the context of a wider project into the abuse of people with learning disabilities (Northway et aI, 2004).	Unclear/inferred	Not specified	Keywords only	Not reported	Searched >1 database	Not reported	No grey lit search	N/A	Not Reported	Yes	Not Reported	Not limited by date	Not reported	Not limited by study design	Not Reported	N/A	Yes	1 reviewer+ 1 verifier
KW	EL	243173	Scoping review	No definition	Arksey & O'Malley 2005	Not reported	NR	Clearly reported	The overall purpose of this paper is to present the development of a conceptual framework of existing HIV curricula and educational resources on to inform future curriculum planning for the education of rehabilitation professionals on rehabilitation in the context of HIV/AIDS.	Unclear/inferred	Not specified	Keywords only	Not reported	Searched >1 database	Not reported	Grey lit searched	reports and position papers from relevant organizations and conferences	Yes	Yes	Not Reported	Limited by date	Not reported	Not reported	Yes	1 reviewer only	Yes	1 reviewer only
KW	EL	243174	Scoping study	Scoping studies aim to map key concepts underpinning a research area and the main sources and types of evidence available. They include a literature review and consultation phase that may be used to (a) examine the extent, range and nature of research activity, (b) determine the value of undertaking a full systematic review, (c) summarize and disseminate research findings, or (d) identify researc…	Arksey & O'Malley 2005	Not reported	NR	Clearly reported	The purpose of this project was to identify key research priorities in HIV and rehabilitation that will advance policy and practice for people living with HIV.	Unclear/inferred	Not specified	Keywords only	Yes	Searched only 1 database	Not reported	Grey lit searched	technical reports, position papers from relevant organizations and conferences	Yes	Yes	Not Reported	Limited by date	Not reported	Not reported	Yes	≥ 2 independent reviewers	Yes	≥ 2 independent reviewers
KW	EL	243176	Systematic mapping review	The aim of this type of review, also called a ‘mapping review’ or ‘systematic map’, is to map out and categorise existing literature on a particular topic, with further review work expected. Formal quality appraisal is not expected and synthesis is graphical or tabular.	None cited	Not reported	30 months	Clearly reported	Our objective was to develop an empirically-based framework to map the aspects of trials addressed by qualitative research in current international practice, and to identify the potential value of this contribution to the generation of evidence of effectiveness of health interventions.	Clearly reported and Iteratively defined	Primary research only	Clearly reported and Iteratively defined	Not reported	Searched >1 database	Not reported	No grey lit search	N/A	Not Reported	Not Reported	Not Reported	Limited by date	Limited by language	Limited by study desgin	Yes	1 reviewer+ 1 verifier	Yes	Done but unclear # of reviewers
KW	EL	243178	Scoping review	No definition	None cited	Not reported	NR	Clearly reported	The objective of this study was to carry out a comprehensive scoping review of the recent literature on the burden of pediatric rotavirus gastroenteritis (RVGE), both nosocomial and community-acquired, in Western Europe. We examined the epidemiology of RVGE, the distribution of rotavirus genotype combinations, morbidity and mortality due to RVGE, resources utilization and costs by country and acc…	Clearly reported	Not specified	Keywords only	Not reported	Searched >1 database	Not reported	No grey lit search	N/A	Not Reported	Yes	Not Reported	Limited by date	Not limited by language	Not reported	Yes	Done but unclear # of reviewers	Yes	Done but unclear # of reviewers
KW	EL	243180	Scoping Study	A scoping study examines the extent, range and nature of research activity in a field, summarises research findings across a range of study designs and draws conclusions from existing literature in order to identify gaps in the evidence base.	Arksey & O'Malley 2005	Not reported	NR	Clearly reported	Australia's first National Hepatitis B Strategy 2010-13 was adopted in 2010 (Australian Department of Health and Ageing 2010). The goal of the strategy is to reduce the transmission of HBV and the morbidity, mortality and personal and social impacts associated with chronic infection. Priority populations for the strategy include people from culturally and linguistically diverse (CALD) backgrounds…	Clearly reported	Not specified	Keywords only	Not reported	Searched >1 database	Not reported	Unclear/Not reported	NR	Not Reported	Yes	Not Reported	Limited by date	Not reported	Not reported	Not Reported	N/A	Not Reported	N/A
KW	EL	243181	Scoping study	In line with these methods for scoping the literature the review seeks to map the extent and range of existing research, but does not address the issue of quality of studies	Arksey & O'Malley 2005; Centre for Reviews and Dissemination 2001	Not reported	NR	Clearly reported	The present study was carried out for the Collaborator’s Group of the NHS R&D Priorities and Need Programme ‘Primary care approaches to the identification, treatment and management of the mental health problems of older people’, in order to describe the evidencebase with regard to dementia and housing with the aim of identifying gaps in existing knowledge.	Unclear/inferred	Primary and Secondary research	Keywords only	Not reported	Searched >1 database	Yes	Grey lit searched	SIGLE database; websites of key mental health organisations	Not Reported	Yes	Not Reported	Limited by date	Not reported	Not reported	Yes	Done but unclear # of reviewers	Yes	Done but unclear # of reviewers
KW	EL	243183	Structured literature review	No definition	None cited	Not reported	NR	Clearly reported	The primary objective of this review was to determine the current distribution of active trauma registries, globally, using published literature and publicly available resources. A secondary objective was to identify a selection of established trauma registries and provide a preliminary comparison of registry methodology between developed and developing trauma systems.	Unclear/inferred	Not specified	Keywords only	Not reported	Searched >1 database	Not reported	Grey lit searched	Trauma registry websites, Google search	Not Reported	Not Reported	Not Reported	Limited by date	Not limited by language	Not reported	Yes	Done but unclear # of reviewers	Not Reported	N/A
KW	EL	243189	Scoping exercise	No definition	None cited	Not reported	NR	Clearly reported	To map the emergence and scope of eHealth as a topic and to identify its place within the wider health informatics field, as part of a larger review of research and expert analysis pertaining to current evidence, best practice and future trends.	Unclear/inferred	Not specified	Keywords only	Not reported	Searched >1 database	Not reported	Grey lit searched	eHealth and health technology-focused websites, web logs and online journals, online ehealth news feeds, email discussion groups and email newsletters; technology-oriented news websites profiling general and health-related trends and developments; technical reports, predictions and early research reports on aspects of technology in health care, eHealth related policy, evaluation and trends.	Not Reported	Not reported	Not Reported	Limited by date	Not reported	Not reported	Yes	1 reviewer+ 1 verifier	Yes	1 reviewer+ 1 verifier
KW	EL	243194	Scoping review	Scoping reviews are intended to map the existing literature or evidence base, to either identify research gaps, summarize findings, or inform further systematic reviews.	Levac et al. 2010	Not reported	NR	Clearly reported	What do we know about processes, relationships, organizational and contextual factors that shape the ability of clinicians to deliver interprofessional care (IPC) in adult ICUs?	Clearly reported	Primary research only	Clearly reported	Not reported	Searched only 1 database	Not reported	Unclear/Not reported	N/A	Not Reported	Not Reported	Not Reported	Not reported	Limited by language	Limited by study desgin	Yes	≥ 2 independent reviewers	Yes	1 reviewer only
KW	EL	243195	Scoping review	A scoping review is a review in which the extent, range, and nature of research in a specific area are examined to identify key concepts and main sources of evidence.	Arksey & O'Malley 2005	Not reported	NR	Unclear/inferred	This scoping review was undertaken to identify and examine the empirical ethnographic literature related to delivering care in adult ICUs.	Clearly reported	Primary research only	Unclear/Not reported	Not reported	Searched >1 database	Not reported	No grey lit search	N/A	Not Reported	Yes	Not Reported	Not reported	Limited by language	Not reported	Yes	Done but unclear # of reviewers	Not Reported	N/A
KW	EL	243197	Scoping review	No definition	Arksey & O’Malley 2005, Whittemore 2005, Whittemore & Knafl 2005, Davis et al. 2009, Levac et al. 2010	Not reported	NR	Clearly reported	The aim of our scoping review was to identify and collate evidence around these primary questions: What is known about screening, assessment, intervention, follow-up and outcomes for older people with CI (delirium, dementia) who visit the ED? What intervention studies in the ED target older people with CIs (delirium, dementia) and their family members? Integrative review methods were used to expl…	Clearly reported	Primary and Secondary research	Clearly reported	Yes	Searched >1 database	Not reported	Grey lit searched	the Cochrane Central Register of Controlled Trials and Google Scholar	Yes	Yes	Not Reported	Limited by date	Limited by language	Not limited by study design	Yes	≥ 2 independent reviewers	Yes	Done but unclear # of reviewers
KW	EL	243198	Scoping review	No definition	Arksey & O'Malley 2005	Not reported	NR	Clearly reported	We sought to examine the nature and extent of published literature on hospitalisation of community-dwelling older adults and to map modifiable factors to theoretical dimensions: social climate, physical design, care systems and processes, policies and procedures. The scoping review was guided by the following questions: 1 How are the four theoretical dimensions represented in published primary re…	Clearly reported	Primary research only	Keywords only	Yes	Searched >1 database	Not reported	Unclear/Not reported	NR	Not Reported	Not Reported	Not Reported	Limited by date	Limited by language	Not reported	Yes	Done but unclear # of reviewers	Yes	≥ 2 independent reviewers
KW	EL	243200	Literature-mapping exercise	No definition	None cited	Not reported	NR	Clearly reported	The aim of this article is to critically examine the creation of the dominant academic discourse of global citizenship education, highlight gaps of thinking in the current discourse based on empirical research, and propose some of the areas of translation/ mediation/engagement that exist or need to exist in order to further research in the area. The three parts of the article correspond directly …	Unclear/inferred	Not specified	Keywords only	Not reported	Searched only 1 database	Not reported	No grey lit search	N/A	Not Reported	Not Reported	Not Reported	Limited by date	Limited by language	Not reported	Not Reported	N/A	Not Reported	N/A
KW	EL	243203	Systematic scoping literature review	No definition	None cited	Not reported	NR	Clearly reported	The objective of this article was to conduct a systematic scoping literature review of publications that study total quality culture (TQC) TQC within hospitals. The second objective was to specifically identify the articles that report on the relationship between TQC and their current RT staffing models.	Unclear/inferred	Not specified	Keywords only	Not reported	Searched >1 database	Not reported	Grey lit searched	Google Scholar	Not Reported	Yes	Not Reported	Not reported	Limited by language	Not reported	Not Reported	N/A	Not Reported	N/A
KW	EL	243204	Scoping review	The important difference between systematic reviews and scoping reviews is that systematic reviews rely on measures of quality to determine which research studies should be included in the review, whereas scoping reviews are intended to conduct a rapid mapping of the key elements, themes, or findings in a body of research-based literature about a particular phenomenon	Arksey & O'Malley 2005	Not reported	NR	Clearly reported	The purpose of this article was to review relevant research concerning parents' engagement in on-line social support interventions when their child has chronic disease and/or a disability. Specifically, the aim of this review was to determine what we currently know about which parents are likely to engage in an on-line social support program, why they choose to engage with an on-line social suppo…	Clearly reported	Primary research only	Keywords only	Not reported	Searched >1 database	Not reported	Grey lit searched	Google Scholar, Dissertations and Theses, and Social Services Abstracts	Not Reported	Not Reported	Not Reported	Limited by date	Limited by language	Not reported	Not Reported	N/A	Yes	≥ 2 independent reviewers
KW	EL	243206	Scoping review	scoping reviews are designed to examine the extent and range of research available in an identified research area, and to identify gaps in the literature. Although they have been criticized for not being as rigorous as systematic reviews, they are, in fact, a distinct entity and can be conducted with differing levels of detail, ranging from a brief count of the number of articles on a topic to a …	Arksey & O'Malley 2005; Levac et al. (2010); Armstrong et al. (2011); Anderson et al. (2008)	Not reported	NR	Clearly reported	The research questions were: 1) What anthropometric measures are being utilized with Canadian children and how prevalent are these measures in published research? And, 2) What gaps in the literature exist?	Clearly reported	Not specified	Keywords only	Not reported	Searched >1 database	Not reported	No grey lit search	N/A	Not Reported	Yes	Not Reported	Limited by date	Limited by language	Not reported	Yes	1 reviewer only	Yes	1 reviewer only
KW	EL	243211	Scoping review	No definition	Arksey & O'Malley 2005	Not reported	NR	Clearly reported	The scoping review was used to identify and explore the strategies and or interventions that have been considered or used with the intention of encouraging patients, and/or their family, to get involved in their care with a view to enhancing their own or others’ safety. In addition we examined literature which described willingness and ability of patients and their family members to adopt safety-…	Clearly reported	All study designs	Clearly reported	Not reported	Searched >1 database	Not reported	Grey lit searched	Social care databases, e.g. Applied Social Sciences Index and Abstracts (ASSIA); Economic evaluation databases, e.g. NHS Economic Evaluations Database; Databases of reports, conference proceedings, grey literature, e.g. Dissertation Abstracts, Zetoc Conferences; Databases of ongoing research, e.g. Current Controlled Trials; Patient safety organizations, e.g. National Patient Safety Foundation; Na…	Not Reported	Not Reported	No	Limited by date	Not limited by language	Not limited by study design	Yes	≥ 2 independent reviewers	Yes	≥ 2 independent reviewers
KW	EL	243213	Scoping review	Definitions commonly refer to “mapping” a range of evidence in order to convey the breadth and depth of a field. Scoping studies differ from systematic reviews because authors typically do not assess the methodological quality of the included studies. Scoping studies also differ from narrative or literature reviews in that the scoping process requires analytical reinterpretation of the literature.	Arksey & O'Malley 2005; Levac et al. 2010; Grant & Booth 2009; Davis et al. 2009	Not reported	NR	Clearly reported	The research question we aim to answer is: “What are the effects of the use of technology in care at home on patient self-care and self-management?”	Clearly reported	Primary and Secondary research	Keywords only	Yes	Searched >1 database	Not reported	No grey lit search	N/A	Not Reported	Yes	Not Reported	Limited by date	Limited by language	Not limited by study design	Yes	≥ 2 independent reviewers	Yes	≥ 2 independent reviewers
KW	EL	243224	Scoping review	The scoping review aims to map the existing literature in a field of interest in terms of the volume, nature, and characteristics of the primary research. A scoping review of a body of literature can be of particular use when the topic has not yet been extensively reviewed or is of a complex or heterogeneous nature. They are commonly undertaken to examine the extent, range, and nature of research…	Arksey & O'Malley 2005, Levac et al. 2010	Available upon request	NR	Clearly reported	This review was guided by the question, ‘What are the characteristics and range of methodologies used in scoping reviews in the literature?’ For the purposes of this study, a scoping review is defined as a type of research synthesis that aims to ‘map the literature on a particular topic or research area and provide an opportunity to identify key concepts; gaps in the research; and types and sourc…	Clearly reported	Primary and Secondary research	Clearly reported	Not reported	Searched >1 database	Not reported	Grey lit searched	SciVerse Scopus (Elsevier), a web search was conducted in SciVerse Hub (Elsevier) to identify gray literature, the Health Services Delivery Research Programme of the National Institute for Health Research (http://www.netscc.ac.uk/hsdr/), the National Co-ordinating Centre for NHS Service Delivery and Organisation (http://php.york.ac.uk/inst/spru/pubs/main.php), NHS Evidence by the National Institu…	Not Reported	Yes	Yes	Not limited by date	Limited by language	Not limited by study design	Yes	≥ 2 independent reviewers	Yes	≥ 2 independent reviewers
KW	EL	243230	Scoping review	A scoping review was conducted in order to systematically map the research done in this area, as well as to identify any existing gaps in knowledge. Scoping reviews can be undertaken as a stand-alone project, especially where an area is complex or has not yet been comprehensively reviewed.	Arksey & O'Malley 2005	Not reported	NR	Clearly reported	What is known from the literature about parents’ actions, challenges, and needs while enabling participation of their children with a physical disability? It was decided to focus on parents of children belonging to the major group of pediatric rehabilitation clients in the Netherlands, as well as, in Europe [37]; children with physical disabilities that are neurological and non-progressive in nat…	Clearly reported	Not specified	Keywords only	Not reported	Searched >1 database	Yes	Grey lit searched	Google Scholar	Not Reported	Not Reported	Not Reported	Not limited by date	Limited by language	Not limited by study design	Yes	≥ 2 independent reviewers	Yes	≥ 2 independent reviewers
pilot	PR	243233	Scoping review	No definition	Arksey and O’Malley (2005)	Not reported	NR	Clearly reported	identify research gaps in the current literature on social cognition in anxiety disorders	Clearly reported	Not specified	Keywords only	Not reported	Searched >1 database	Not reported	Unclear/Not reported	NR	Not Reported	Yes	Not Reported	Not reported	Limited by language	Not reported	Yes	Done but unclear # of reviewers	Not Reported	N/A
[truncated: 208 more rows]

## Sheet: Funding-Categorized
			Study Characteristics
DA1	DA2	Ref ID	First Author	Year	Country	Journal name	Target audience(s)	Funding	Funding Source	Funding Categorized	Comments
[truncated: 516 more rows]

## Sheet: Data Collection & Synthesis
			Step 4. Data Extraction									Step 4. Quality Appraisal			Key Scoping Review Articles
[truncated: 517 more rows]

## Sheet: Implications|Consultation|KT
			Implications of Findings							Knowledge Translation
[truncated: 517 more rows]

[truncated: 2 more sheets: Sheet1, Sheet2]
